# Supplementary material for: (3RS)-S-[1-(3-Chloro­phen­yl)-2-oxopyr­roli­din-3-yl]thio­uronium bromide
Source: Acta Crystallogr Sect E Struct Rep Online. 2009 Jan 28;65(Pt 2):o411–2. doi: 10.1107/S1600536809001603 (PMC2968325; doi:10.1107/S1600536809001603)
Supplement: Supplementary file 2 [file e-65-0o411-Isup2.hkl]

#
# h,k,l, Fc-squared, Fo-squared, sigma(Fo-squared) and status flag
#
data_I
_shelx_title ' Compound X'
_shelx_refln_list_code          4
_shelx_F_calc_maximum      268.27
_exptl_crystal_F_000       704.00
_reflns_d_resolution_high  0.7698
 
loop_
 _symmetry_equiv_pos_as_xyz
 'x, y, z'
 '-x, y+1/2, -z+1/2'
 '-x, -y, -z'
 'x, -y-1/2, z-1/2'
 
_cell_length_a    15.7380
_cell_length_b     6.4250
_cell_length_c    15.0530
_cell_angle_alpha  90.000
_cell_angle_beta  117.329
_cell_angle_gamma  90.000
 
_shelx_F_squared_multiplier     1.000
 
loop_
 _refln_index_h
 _refln_index_k
 _refln_index_l
 _refln_F_squared_calc
 _refln_F_squared_meas
 _refln_F_squared_sigma
 _refln_observed_status
   2   0   0     1957.42     2173.15     26.52 o
   3   0   0    11241.04    11919.41    184.00 o
   4   0   0     1327.99     1331.92     37.82 o
   5   0   0      310.98      304.94      9.59 o
   6   0   0    17293.70    17464.04    367.62 o
   7   0   0     6129.15     5381.03    169.88 o
   8   0   0      170.68      163.58     19.90 o
   9   0   0       22.36       20.33     14.21 o
  10   0   0     1050.00     1018.26     47.08 o
  11   0   0        2.36       -4.83     14.27 o
  12   0   0       62.23       55.61     11.53 o
  13   0   0      280.63      347.87     37.36 o
  14   0   0       78.65      128.79     22.09 o
  15   0   0      249.40      188.74     65.36 o
  16   0   0       86.96       50.91     27.52 o
  17   0   0        1.53       44.06    190.09 o
  18   0   0       53.39       64.04     50.64 o
   1   1   0      138.26      158.67      4.88 o
   2   1   0     1596.50     1670.13     21.21 o
   3   1   0      527.14      570.68     11.68 o
   4   1   0     6839.50     6626.95    166.80 o
   5   1   0     1015.16     1007.59     26.38 o
   6   1   0     8985.06     9079.70    156.74 o
   7   1   0      493.60      497.56     14.58 o
   8   1   0      153.20      163.88      9.17 o
   9   1   0     1097.31     1111.51     29.63 o
  10   1   0      476.76      493.77     18.47 o
  11   1   0     1819.77     1682.61     45.21 o
  12   1   0      200.14      224.74     18.01 o
  13   1   0      147.45      168.68     22.87 o
  14   1   0       34.45       32.42     10.92 o
  15   1   0      366.16      350.71     21.09 o
  16   1   0      289.72      335.41     19.92 o
  17   1   0       91.23       92.98     59.99 o
  18   1   0       20.47       35.69     86.30 o
   0   2   0      736.57      736.85     21.03 o
   1   2   0    15145.85    16381.38    163.21 o
   2   2   0    19190.26    20217.15    199.64 o
   3   2   0     5996.75     6079.34     65.42 o
   4   2   0     2170.36     2009.81     26.64 o
   5   2   0     9901.84    10065.76    230.07 o
   6   2   0      622.55      592.83     33.16 o
   7   2   0       92.88      111.31      7.71 o
   8   2   0     1363.98     1357.59     37.74 o
   9   2   0      637.62      644.85     18.67 o
  10   2   0      516.82      501.45     18.76 o
  11   2   0     1927.66     1978.58     44.54 o
  12   2   0       45.78       61.60     14.89 o
  13   2   0      279.46      249.24     18.24 o
  14   2   0       24.35       14.40     39.70 o
  15   2   0       34.27       19.26     18.58 o
  16   2   0       38.13       -5.15     38.48 o
  17   2   0        2.86       22.20     39.03 o
   1   3   0     1610.09     1694.26     33.49 o
   2   3   0      158.68      161.52     10.44 o
   3   3   0       52.71       54.73     16.65 o
   4   3   0     1330.63     1218.75     22.95 o
   5   3   0       24.20       31.24      9.69 o
   6   3   0       96.56      134.12     11.14 o
   7   3   0     3155.01     3335.69     79.97 o
   8   3   0     1816.41     1620.63    104.98 o
   9   3   0     1671.20     1637.09     58.27 o
  10   3   0      299.66      289.80     12.83 o
  11   3   0      433.00      418.53     21.74 o
  12   3   0      589.64      628.04     34.12 o
  13   3   0       91.62       87.47     19.17 o
  14   3   0      436.13      444.49     34.28 o
  15   3   0      293.62      309.13    188.84 o
  16   3   0        1.91      -24.66     54.28 o
   0   4   0     2742.89     2836.11    129.57 o
   1   4   0      622.55      693.67     20.92 o
   2   4   0      461.95      453.07     27.72 o
   3   4   0     3117.76     3208.35     59.71 o
   4   4   0     1877.02     1778.33     65.94 o
   5   4   0        7.78       -8.04     12.52 o
   6   4   0       33.89       42.24     11.82 o
   7   4   0       84.15       82.05     11.59 o
   8   4   0      203.82      202.32     24.64 o
   9   4   0      932.16      915.98     77.12 o
  10   4   0      301.24      297.57     21.79 o
  11   4   0       18.20       14.92     14.71 o
  12   4   0      210.82      182.62     30.34 o
  13   4   0      129.93      109.76     40.77 o
  14   4   0       10.40       44.78     48.69 o
  15   4   0        3.27      -65.85     51.07 o
   1   5   0       61.64       79.37     21.71 o
   2   5   0     1224.59     1207.43     30.53 o
   3   5   0      181.09      261.34     25.68 o
   4   5   0      573.47      625.99     23.75 o
   5   5   0     1350.87     1456.96     33.71 o
   6   5   0     3458.17     3444.76     56.12 o
   7   5   0     1920.98     1961.74     46.03 o
   8   5   0       33.71       60.90     24.68 o
   9   5   0      558.41      533.76     42.12 o
  10   5   0     1026.92      914.70     98.43 o
  11   5   0      960.44      873.76    103.27 o
  12   5   0      579.99      486.82     57.22 o
  13   5   0      592.50      405.36    118.97 o
  14   5   0       25.40      161.96    120.57 o
   0   6   0        7.97       20.70     25.36 o
   1   6   0       67.69       93.73     41.93 o
   2   6   0      130.08       69.91     17.38 o
   3   6   0      720.48      596.17     28.31 o
   4   6   0        2.38       27.38     16.35 o
   5   6   0        1.85       14.66     37.99 o
   6   6   0      150.39      193.00     31.03 o
   7   6   0        7.61       18.16     19.94 o
   8   6   0      100.53       94.40     21.23 o
   9   6   0      228.98      251.53     76.57 o
  10   6   0      193.72      260.81     34.90 o
  11   6   0      105.39      113.12     33.23 o
  12   6   0       59.36       49.08     72.40 o
   1   7   0       70.21       25.77     66.18 o
   2   7   0      113.39       75.50     32.45 o
   3   7   0      192.52      198.35     48.23 o
   4   7   0       53.42      -75.08     50.05 o
   5   7   0       80.25       76.99     31.51 o
   6   7   0      411.74      413.15     68.40 o
   7   7   0      111.72      122.19    113.94 o
   8   7   0      591.67      693.49     93.26 o
   9   7   0      584.72      685.14     99.89 o
   0   8   0      216.82      296.46     77.86 o
   1   8   0      135.10       55.73    127.44 o
   2   8   0      243.65      295.95    120.92 o
   3   8   0      510.59      557.02     62.60 o
   4   8   0      260.52      231.20     47.85 o
   5   8   0       79.23      104.14     80.90 o
 -18   1   1      100.39      139.93     79.94 o
 -17   1   1       40.92      -62.01     41.34 o
 -16   1   1      303.40      288.75     33.17 o
 -15   1   1      248.23      272.65     39.06 o
 -14   1   1      524.82      542.32     30.72 o
 -13   1   1      995.33     1034.54     48.48 o
 -12   1   1     1958.50     1825.54     67.56 o
 -11   1   1      237.38      216.92     19.16 o
 -10   1   1      627.00      626.97     15.03 o
  -9   1   1     1031.34     1048.99     19.91 o
  -8   1   1       86.75       77.18     11.47 o
  -7   1   1     4088.68     4433.38     73.54 o
  -6   1   1        2.55       -6.03      8.11 o
  -5   1   1     1957.39     1871.25     32.97 o
  -4   1   1     4147.98     4099.49     45.41 o
  -3   1   1     4035.76     4051.66     45.70 o
  -2   1   1     3553.89     3656.88     39.12 o
  -1   1   1     9341.57     9474.90    101.49 o
   0   1   1     1859.98     2039.35     25.58 o
   1   1   1     1104.95     1256.18     20.43 o
   2   1   1    12596.13    13290.74    238.22 o
   3   1   1     8863.39     8781.24    256.27 o
   4   1   1     4515.24     4374.37    290.02 o
   5   1   1     8055.28     8219.85    173.61 o
   6   1   1     3908.32     3811.94     64.04 o
   7   1   1     3321.81     3313.28     61.02 o
   8   1   1     6813.81     6582.04    126.01 o
   9   1   1     4808.32     4585.14     95.75 o
  10   1   1      852.87      928.61     17.64 o
  11   1   1     1833.76     1836.60     34.61 o
  12   1   1      974.10      944.71     26.43 o
  13   1   1       14.57       -4.35     12.16 o
  14   1   1      273.29      300.56     16.43 o
  15   1   1      331.05      369.08     30.21 o
  16   1   1       23.88       28.11     20.32 o
  17   1   1        3.98      -22.00     24.83 o
 -18   2   1       48.84       41.52     30.21 o
 -17   2   1       35.53       14.64     81.87 o
 -16   2   1       54.41       19.69     20.76 o
 -15   2   1      113.56       33.43     19.51 o
 -14   2   1       23.04       54.66     21.25 o
 -13   2   1      200.21      275.24     19.69 o
 -12   2   1      700.65      702.86     20.21 o
 -11   2   1      949.17      943.12     22.10 o
 -10   2   1      923.66     1009.16     37.02 o
  -9   2   1      170.23      159.00     12.05 o
  -8   2   1       24.19       28.55      8.35 o
  -7   2   1     1293.54     1107.76     31.03 o
  -6   2   1     3044.86     2936.06     63.74 o
  -5   2   1     7017.50     7244.53     82.54 o
  -4   2   1     8364.85     8634.46     96.63 o
  -3   2   1      129.84      140.94     11.16 o
  -2   2   1       20.25       33.87      6.58 o
  -1   2   1     5976.84     6278.83     69.12 o
   0   2   1     6865.26     7322.13     83.93 o
   1   2   1     3380.72     3375.18     43.30 o
   2   2   1     4753.40     4675.56     61.52 o
   3   2   1      767.48      695.52     15.01 o
   4   2   1     3712.67     4029.00     77.65 o
   5   2   1      217.16      294.22     10.16 o
   6   2   1     1246.89     1154.06     44.82 o
   7   2   1       76.15       66.00      8.39 o
   8   2   1      369.63      372.29     11.33 o
   9   2   1      526.25      561.11     18.47 o
  10   2   1     1069.69     1061.56     18.28 o
  11   2   1      319.39      326.11     20.04 o
  12   2   1      302.93      252.06     21.70 o
  13   2   1      111.59       93.49     16.53 o
  14   2   1        6.15       -0.38     26.35 o
  15   2   1       10.64       31.25     27.86 o
  16   2   1        1.16       -4.39     56.07 o
  17   2   1      143.08      205.66     39.47 o
 -17   3   1      155.24      191.05     57.22 o
 -16   3   1      132.40      191.21     41.87 o
 -15   3   1      192.67      291.83     48.99 o
 -14   3   1       56.03       56.32     30.98 o
 -13   3   1       42.61       38.78     26.58 o
 -12   3   1      818.89      788.78     28.41 o
 -11   3   1     1290.82     1195.38     50.38 o
 -10   3   1     1223.56     1215.56     35.43 o
  -9   3   1      125.51      113.61     22.13 o
  -8   3   1      886.31      887.30     21.00 o
  -7   3   1      421.96      421.21     26.58 o
  -6   3   1     1090.90     1086.09     30.19 o
  -5   3   1      681.91      681.92     17.24 o
  -4   3   1      244.91      255.11     22.52 o
  -3   3   1      524.93      496.71     19.34 o
  -2   3   1       79.24       93.44      9.77 o
  -1   3   1      331.01      318.94     12.60 o
   0   3   1     4114.79     4040.16     49.90 o
   1   3   1     2671.05     2810.21     38.19 o
   2   3   1     1606.11     1687.86     26.80 o
   3   3   1     3591.35     3937.09     49.17 o
   4   3   1     1298.73     1211.52     23.82 o
   5   3   1     1685.84     1729.58     51.11 o
   6   3   1     5706.65     5621.74    137.90 o
   7   3   1     6055.12     5768.01    303.46 o
   8   3   1       25.71        6.65      9.17 o
   9   3   1      547.60      535.99     20.47 o
  10   3   1      173.56      203.96     12.05 o
  11   3   1      457.91      465.41     18.64 o
  12   3   1      626.05      629.08     18.33 o
  13   3   1      853.49      910.53     39.86 o
  14   3   1       38.49       50.27     55.19 o
  15   3   1      148.69      105.24     36.08 o
  16   3   1        1.58      -66.98     95.69 o
 -16   4   1       53.29      -30.04     43.12 o
 -15   4   1      259.42      393.40     45.42 o
 -14   4   1       23.09       -8.58     37.96 o
 -13   4   1       32.57       25.27     29.44 o
 -12   4   1      853.92      794.70     43.00 o
 -11   4   1      107.45      121.45     11.72 o
 -10   4   1      292.87      297.62     15.80 o
  -9   4   1     4685.37     4608.34    104.11 o
  -8   4   1      653.58      653.20     21.06 o
  -7   4   1      243.04      241.44     21.35 o
  -6   4   1     3169.78     3235.43     49.34 o
  -5   4   1     2994.19     2910.96     53.16 o
  -4   4   1     1540.70     1563.50     31.99 o
  -3   4   1     8816.36     8853.83    107.90 o
  -2   4   1    12533.57    12763.04    148.21 o
  -1   4   1     2813.09     2808.83     54.65 o
   0   4   1     3171.95     3186.90     48.76 o
   1   4   1     1440.41     1393.27     27.20 o
   2   4   1      968.52      989.42     22.54 o
   3   4   1      116.65       96.37     22.27 o
   4   4   1     1380.50     1349.52     28.45 o
   5   4   1     1861.91     1922.02     33.53 o
   6   4   1      144.10      126.03     15.60 o
   7   4   1       28.45      -11.29     13.69 o
   8   4   1      191.71      220.95     13.85 o
   9   4   1      729.25      651.81     34.78 o
  10   4   1       21.91       54.85     13.43 o
  11   4   1       60.58       49.17     22.81 o
  12   4   1       87.60       51.62     29.85 o
  13   4   1      276.64      258.71     34.09 o
  14   4   1        9.19        8.56     45.71 o
  15   4   1      213.57      247.47     53.44 o
 -14   5   1       29.49       15.07     91.60 o
 -13   5   1      196.69      145.98    135.92 o
 -12   5   1        5.81      -19.42     39.25 o
 -11   5   1       24.15       25.32     14.87 o
 -10   5   1      203.43      237.75     20.95 o
  -9   5   1       42.13       16.17     20.93 o
  -8   5   1      301.05      338.14     19.25 o
  -7   5   1       61.87       61.59     15.98 o
  -6   5   1      258.21      299.97     18.27 o
  -5   5   1       16.25       57.59     23.02 o
  -4   5   1       98.38      104.73     18.88 o
  -3   5   1     1020.84      986.07     43.25 o
  -2   5   1      264.12      295.96     19.06 o
  -1   5   1      309.21      308.92     18.85 o
   0   5   1        4.74       13.81     15.66 o
   1   5   1       19.90      -12.58     18.58 o
   2   5   1      765.11      749.28     24.95 o
   3   5   1      266.84      287.39     17.73 o
   4   5   1       19.02       44.05     19.50 o
   5   5   1      458.65      484.72     26.32 o
   6   5   1       85.18       84.86     38.13 o
   7   5   1      140.13      135.41     16.89 o
   8   5   1       60.32       70.08     27.61 o
   9   5   1      267.65      288.58     18.95 o
  10   5   1       18.85        1.92     18.43 o
  11   5   1       54.99       22.53     20.10 o
  12   5   1       38.57       28.91     37.63 o
  13   5   1       74.18       82.85     49.51 o
  14   5   1        0.03      -10.10    120.01 o
 -13   6   1       12.12        8.85    114.38 o
 -12   6   1       25.47      -25.94     37.52 o
 -11   6   1      371.31      359.15     69.43 o
 -10   6   1      342.97      365.64     38.33 o
  -9   6   1      647.32      645.74     35.47 o
  -8   6   1      964.06     1036.36     33.95 o
  -7   6   1      839.03      897.21     36.02 o
  -6   6   1      777.39      778.31     31.97 o
  -5   6   1     1006.84      942.73     35.33 o
  -4   6   1     2595.19     2456.05     48.31 o
  -3   6   1     3480.76     3427.53     85.45 o
  -2   6   1     1498.91     1470.22     37.39 o
  -1   6   1     4924.07     4653.53     72.98 o
   0   6   1     1729.31     1640.18     54.58 o
   1   6   1      167.05      175.93     40.13 o
   2   6   1      726.02      711.38     31.03 o
   3   6   1      576.23      503.72     24.39 o
   4   6   1      365.00      359.65     47.17 o
   5   6   1      576.68      595.40     31.46 o
   6   6   1      170.99      161.08     22.64 o
   7   6   1      150.03      145.87     21.51 o
   8   6   1      176.74      169.84     74.09 o
   9   6   1       23.85       14.70     36.01 o
  10   6   1        1.22       29.16     31.29 o
  11   6   1        7.58       28.74     51.37 o
  12   6   1       19.77      125.55     57.87 o
 -10   7   1      142.85      160.31     78.84 o
  -9   7   1       51.16      141.15     76.71 o
  -8   7   1       70.63       16.26     70.37 o
  -7   7   1       93.46       93.44     67.88 o
  -6   7   1        0.76      155.52     61.01 o
  -5   7   1       49.84       71.60     31.40 o
  -4   7   1      225.38      384.01    129.95 o
  -3   7   1        0.19        0.47     69.55 o
  -2   7   1       20.91       42.66     38.77 o
  -1   7   1      370.98      346.17     33.14 o
   0   7   1      157.39      135.39     27.97 o
   1   7   1      185.83      105.05     28.77 o
   2   7   1        1.24       70.32     33.00 o
   3   7   1       49.27      -28.95     31.09 o
   4   7   1        9.22       31.05     37.20 o
   5   7   1      597.18      545.44    137.98 o
   6   7   1      545.64      471.87     53.71 o
   7   7   1       90.88      239.23     76.47 o
   8   7   1       11.28     -116.56     77.70 o
   9   7   1        2.88       57.94     76.96 o
  -5   8   1      617.67      811.89     93.35 o
  -4   8   1      532.89      545.52     70.52 o
  -3   8   1      298.71      369.58     98.67 o
  -2   8   1      231.33      160.60     53.15 o
  -1   8   1      183.48      243.17     54.35 o
   0   8   1      851.63      695.71     66.15 o
   1   8   1      582.72      425.63    119.19 o
   2   8   1      348.30      254.26     56.18 o
   3   8   1       46.51       -0.98     49.22 o
   4   8   1       26.67       56.34     75.82 o
 -18   0   2      254.09      253.34     47.95 o
 -17   0   2      171.67      171.90     74.16 o
 -16   0   2       29.51       56.04     27.37 o
 -15   0   2      224.22      270.72     29.00 o
 -14   0   2     1365.36     1159.29     46.64 o
 -13   0   2       45.34      -16.97     24.20 o
 -12   0   2     1525.93     1363.02     97.21 o
 -11   0   2     6686.24     6067.25    140.94 o
 -10   0   2     2623.60     2389.54     59.80 o
  -9   0   2     1071.60     1064.95     27.72 o
  -8   0   2       62.35       39.56     11.81 o
  -7   0   2     7064.95     7154.15    131.09 o
  -6   0   2     8395.37     7994.61    162.92 o
  -5   0   2    45569.11    43043.32    416.68 o
  -4   0   2    71970.42    65742.35   1234.20 o
  -3   0   2     3182.16     3139.68     64.06 o
  -2   0   2      330.39      270.75     11.33 o
   0   0   2      191.18      221.02     17.11 o
   1   0   2      562.36      624.56     50.70 o
   2   0   2     1309.29     1182.05     51.25 o
   3   0   2      520.42      473.15     24.13 o
   4   0   2       27.80       12.46      9.33 o
   5   0   2      597.39      644.34     17.48 o
   6   0   2     1524.21     1426.93     42.28 o
   7   0   2     4628.87     4791.08    100.10 o
   8   0   2       55.93       47.71     20.17 o
   9   0   2      153.58      128.66     15.78 o
  10   0   2     1629.14     1538.43     45.40 o
  11   0   2      264.04      223.39     33.34 o
  12   0   2      819.51      763.76     59.53 o
  13   0   2     1222.45     1151.95     33.23 o
  14   0   2      113.30      101.08     18.81 o
  15   0   2       51.58       30.19     16.04 o
  16   0   2      464.76      501.05     80.83 o
  17   0   2      316.58      520.79     78.70 o
 -18   1   2        4.52      -21.72     44.11 o
 -17   1   2      160.32      187.69     62.64 o
 -16   1   2       52.05       64.25     15.22 o
 -15   1   2      633.54      624.73     21.34 o
 -14   1   2      320.31      318.96     20.64 o
 -13   1   2      303.22      326.96     28.63 o
 -12   1   2       15.11       14.71     10.77 o
 -11   1   2      441.61      459.81     27.50 o
 -10   1   2      350.51      359.75     12.35 o
  -9   1   2     3164.38     3040.04     69.13 o
  -8   1   2     2554.10     2554.94     42.52 o
  -7   1   2     1252.52     1279.46     29.15 o
  -6   1   2        1.23       -0.21      9.13 o
  -5   1   2      543.58      557.43     16.05 o
  -3   1   2     1240.06     1312.23     16.43 o
  -2   1   2      973.55      985.19     14.00 o
  -1   1   2     1385.49     1296.35     22.88 o
   0   1   2       32.52       58.17     15.48 o
   1   1   2     6812.85     6710.81     74.81 o
   2   1   2      313.78      288.27     13.55 o
   3   1   2     3524.76     3651.40    104.03 o
   4   1   2     4130.82     4112.41     68.84 o
   5   1   2       21.14       42.92      6.82 o
   6   1   2       48.99      102.73     10.58 o
   7   1   2       13.52       35.38     15.68 o
   8   1   2        2.53        3.64     11.12 o
   9   1   2       60.25       80.86     18.14 o
  10   1   2     1609.37     1647.65     52.31 o
  11   1   2     1339.98     1329.70     31.55 o
  12   1   2      335.46      318.90     13.52 o
  13   1   2       30.81       31.25     20.92 o
  14   1   2        1.53       -0.62     13.98 o
  15   1   2       45.96       87.92     23.23 o
  16   1   2        3.83        7.82     23.66 o
 -18   2   2        2.08        4.68     38.25 o
 -17   2   2       35.43       68.23     29.46 o
 -16   2   2      327.12      304.76     27.86 o
 -15   2   2      146.82      172.27     21.53 o
 -14   2   2      175.80      165.74     20.99 o
 -13   2   2      492.85      521.87     31.56 o
 -12   2   2      627.63      679.04     18.71 o
 -11   2   2      384.75      397.34     23.89 o
 -10   2   2     1149.93     1154.09     23.24 o
  -9   2   2     3402.96     3310.33    107.50 o
  -8   2   2     3272.09     3083.56     96.70 o
  -7   2   2     4531.09     4375.97    119.80 o
  -6   2   2     6040.34     6169.93     66.88 o
  -5   2   2     5416.37     5728.93     67.05 o
  -4   2   2      782.75      730.27     14.02 o
  -3   2   2    13807.78    14351.53    156.12 o
  -2   2   2     4441.44     4675.17     57.10 o
  -1   2   2     2279.66     2350.69     33.05 o
   0   2   2     3050.68     3085.21     40.98 o
   1   2   2      306.61      301.73     11.06 o
   2   2   2      142.97      136.91     13.16 o
   3   2   2     2283.61     2573.79     81.98 o
   4   2   2       15.95       27.95     10.31 o
   5   2   2     1223.22     1183.69     68.09 o
   6   2   2       85.74       72.34     10.70 o
   7   2   2       52.28       61.39      7.94 o
   8   2   2     1316.79     1370.54     35.98 o
   9   2   2     1418.80     1411.21     44.71 o
  10   2   2      181.61      185.13     19.65 o
  11   2   2      131.05      154.12     14.31 o
  12   2   2      708.83      661.73     32.99 o
  13   2   2       57.14       60.31     14.59 o
  14   2   2      322.29      310.02     38.44 o
  15   2   2      470.20      562.77     64.96 o
  16   2   2       32.29      115.50     60.36 o
 -17   3   2        6.42        8.10     26.65 o
 -16   3   2       11.13        0.66     61.16 o
 -15   3   2       35.56       48.40     20.57 o
 -14   3   2       15.83        7.31     25.30 o
 -13   3   2      213.54      232.15     25.98 o
 -12   3   2      492.22      506.00     31.94 o
 -11   3   2       10.89        8.35     21.52 o
 -10   3   2      500.22      518.71     18.23 o
  -9   3   2        0.14        9.15      7.43 o
  -8   3   2      361.96      395.72     17.14 o
  -7   3   2      684.09      700.79     25.20 o
  -6   3   2       63.59       99.08     11.42 o
  -5   3   2     1075.82     1066.98     21.57 o
  -4   3   2     2920.49     3091.28     43.97 o
  -3   3   2     1541.60     1506.35     25.14 o
  -2   3   2     5623.03     6060.02     78.65 o
  -1   3   2     1614.07     1557.28     40.06 o
   0   3   2     1542.01     1501.39     27.47 o
   1   3   2      288.70      253.87     12.31 o
   2   3   2     5768.99     5773.05     80.78 o
   3   3   2     7907.49     8282.20     98.85 o
   4   3   2     2913.58     2749.86     41.12 o
   5   3   2     3709.23     3693.26     59.66 o
   6   3   2     2041.08     2089.30     55.39 o
   7   3   2      625.64      540.54     34.00 o
   8   3   2      878.85      824.99     35.94 o
   9   3   2      779.72      766.50     19.30 o
  10   3   2      201.73      213.14     11.61 o
  11   3   2      280.55      290.91     13.24 o
  12   3   2      279.20      327.51     30.06 o
  13   3   2       59.18       82.77     13.57 o
  14   3   2        3.95       32.04     36.14 o
  15   3   2       14.64       43.06     48.12 o
 -16   4   2        9.60       83.18     49.83 o
 -15   4   2       60.51       50.22     32.02 o
 -14   4   2      359.49      448.27     69.43 o
 -13   4   2      242.04      217.87     35.22 o
 -12   4   2       33.65       -4.59     18.26 o
 -11   4   2       17.00       49.37     21.36 o
 -10   4   2       11.60       -1.28     20.73 o
  -9   4   2      552.20      542.53     43.39 o
  -8   4   2      523.60      534.29     25.87 o
  -7   4   2     2289.29     2430.42     40.68 o
  -6   4   2      930.91      856.64     33.80 o
  -5   4   2      472.86      462.32     28.66 o
  -4   4   2      193.60      220.02     14.76 o
  -3   4   2      978.82     1048.50     29.04 o
  -2   4   2      138.18      117.14     16.05 o
  -1   4   2     1215.54     1181.05     25.51 o
   0   4   2     1974.55     2021.37     33.85 o
   1   4   2      763.60      833.38     23.74 o
   2   4   2      361.20      349.44     17.95 o
   3   4   2      184.17      217.05     20.64 o
   4   4   2       25.18       72.26     14.09 o
   5   4   2      164.54      173.70     21.39 o
   6   4   2       65.97       86.82     18.59 o
   7   4   2      605.25      606.13     19.73 o
   8   4   2      330.85      337.42     34.11 o
   9   4   2      724.53      716.12     22.39 o
  10   4   2       25.46       61.18     20.33 o
  11   4   2        2.34       -0.04     14.70 o
  12   4   2       16.47       26.35     13.88 o
  13   4   2        3.77      -46.07     45.85 o
  14   4   2      253.55      465.92     78.16 o
 -15   5   2      128.96      158.46     72.59 o
 -14   5   2       30.80      -49.66     33.11 o
 -13   5   2        1.05       48.85     97.96 o
 -12   5   2       24.95       10.02     25.40 o
 -11   5   2       34.10       56.34     39.55 o
 -10   5   2      436.10      398.65     18.01 o
  -9   5   2       50.64       73.63     22.13 o
  -8   5   2      446.72      438.46     20.55 o
  -7   5   2      969.26      955.98     45.53 o
  -6   5   2     1311.42     1303.30     32.90 o
  -5   5   2     1664.73     1552.65     34.71 o
  -4   5   2      970.98      985.10     27.65 o
  -3   5   2      103.61      104.29     34.12 o
  -2   5   2       28.39       57.62     24.27 o
  -1   5   2     2380.98     2391.83     44.06 o
   0   5   2     6026.72     5997.90     83.29 o
   1   5   2     5610.51     5402.18     71.31 o
   2   5   2     4617.48     4670.00     64.47 o
   3   5   2     2912.64     2873.69     46.50 o
   4   5   2      356.28      351.55     23.49 o
   5   5   2      646.59      639.75     22.76 o
   6   5   2     4144.87     4054.56    122.30 o
   7   5   2     2578.45     2472.02     65.68 o
   8   5   2      696.80      725.76     31.84 o
   9   5   2      601.63      553.37     39.58 o
  10   5   2      151.17      180.02     30.07 o
  11   5   2        6.76       21.64     20.29 o
  12   5   2      132.40       55.34     42.68 o
  13   5   2      202.07       87.70     51.49 o
 -13   6   2      255.45      122.46    165.97 o
 -12   6   2       30.76       10.57     33.42 o
 -11   6   2       36.79      144.33    118.99 o
 -10   6   2        4.75       11.55     20.81 o
  -9   6   2        8.09       12.03     24.77 o
  -8   6   2        4.09       37.20     20.70 o
  -7   6   2      265.08      288.78     23.00 o
  -6   6   2      150.27      192.04     44.85 o
  -5   6   2      332.13      365.65     46.95 o
  -4   6   2       25.32       37.95     19.39 o
  -3   6   2       81.26      101.66     18.16 o
  -2   6   2       85.46       94.29     18.82 o
  -1   6   2        8.90       14.06     19.22 o
   0   6   2      349.85      312.51     21.29 o
   1   6   2       75.71       65.68     20.48 o
   2   6   2      641.12      633.11     28.15 o
   3   6   2      248.60      233.74     34.60 o
   4   6   2      309.24      321.40     46.16 o
   5   6   2      102.50       58.53     28.14 o
   6   6   2       77.74       86.52     40.20 o
   7   6   2       20.43      -12.96     21.30 o
   8   6   2      336.53      323.15     28.12 o
   9   6   2      187.70      302.81     67.05 o
  10   6   2        8.32      -94.00     70.71 o
  11   6   2       11.39     -122.93     81.95 o
 -10   7   2        5.69       51.99     62.73 o
  -9   7   2      100.78      -48.97     73.15 o
  -8   7   2        8.21      238.89     76.87 o
  -7   7   2        5.39       33.06     66.48 o
  -6   7   2      162.36      151.44     43.73 o
  -5   7   2      284.78      262.95     35.16 o
  -4   7   2      171.22      242.71     74.74 o
  -3   7   2      781.43      721.39     49.22 o
  -2   7   2     1210.58     1115.43     53.57 o
  -1   7   2      294.08      232.34     31.17 o
   0   7   2      307.38      267.99     33.17 o
   1   7   2     1154.96     1114.58    105.78 o
   2   7   2      823.05      939.61     49.94 o
   3   7   2      541.06      564.59     44.25 o
   4   7   2     1517.14     1456.23     76.29 o
   5   7   2     1093.86     1286.32     72.82 o
   6   7   2      362.12      352.68     65.53 o
   7   7   2      659.86      570.30     84.89 o
   8   7   2      463.86      790.64     95.94 o
  -5   8   2      148.13      256.45     70.16 o
  -4   8   2       44.90      -75.81     51.85 o
  -3   8   2       13.90      -67.25     47.39 o
  -2   8   2      310.34      295.48     81.81 o
  -1   8   2      229.01      285.07    135.19 o
   0   8   2       31.57       -9.61     64.95 o
   1   8   2        4.93       77.24     51.73 o
   2   8   2        6.92       51.97     47.44 o
   3   8   2       31.42       24.22     48.77 o
 -19   1   3       13.81       13.02    134.10 o
 -18   1   3      187.15      208.45     91.41 o
 -17   1   3       83.35      127.37     41.24 o
 -16   1   3        0.27      -11.38     45.53 o
 -15   1   3       92.54       59.14     20.01 o
 -14   1   3      167.87      226.54     18.88 o
 -13   1   3       69.78       81.60     15.19 o
 -12   1   3       54.18       37.01     17.18 o
 -11   1   3       11.25       21.02     11.43 o
 -10   1   3     1717.19     1708.18     42.32 o
  -9   1   3     5061.55     4954.67     78.09 o
  -8   1   3     4857.56     4631.44     68.92 o
  -7   1   3     4179.26     3884.37     86.62 o
  -6   1   3     2616.08     2383.86     50.02 o
  -5   1   3      844.71      839.49     12.85 o
  -4   1   3     2261.15     2325.30     27.39 o
  -3   1   3    10106.39    10546.60    120.18 o
  -2   1   3    30441.98    31743.17    657.84 o
  -1   1   3     1260.20     1360.44     21.92 o
   0   1   3    22453.19    16309.06   4802.24 o
   1   1   3    13623.05    13268.37    425.85 o
   2   1   3     4411.65     4408.77    136.79 o
   3   1   3     8145.36     8103.33    206.94 o
   4   1   3    11957.53    12332.01    167.50 o
   5   1   3     1958.61     1744.38     29.18 o
   6   1   3     4106.88     4223.14    118.96 o
   7   1   3      981.34      990.58     21.23 o
   8   1   3       21.63       20.72     12.73 o
   9   1   3      186.88      203.56     16.05 o
  10   1   3        9.61       21.76     19.32 o
  11   1   3      152.17      179.65     25.92 o
  12   1   3        0.08      -17.02     11.35 o
  13   1   3       43.78       16.01     16.60 o
  14   1   3      232.17      236.05     30.42 o
  15   1   3       98.09       83.55     32.92 o
  16   1   3       49.35       24.60     26.02 o
 -18   2   3       27.63      -40.51     27.01 o
 -17   2   3      115.88      121.49     78.73 o
 -16   2   3      526.37      612.42     37.57 o
 -15   2   3      455.24      536.79     20.61 o
 -14   2   3       42.12       20.14     14.94 o
 -13   2   3      359.20      356.49     15.41 o
 -12   2   3      466.93      459.88     24.44 o
 -11   2   3      527.01      482.82     17.49 o
 -10   2   3      633.24      626.45     25.94 o
  -9   2   3     5292.93     5204.53    134.28 o
  -8   2   3      599.60      600.60     28.50 o
  -7   2   3     1249.19     1292.96     37.19 o
  -6   2   3      890.11      978.57     15.12 o
  -5   2   3     2426.91     2588.04     33.20 o
  -4   2   3       18.59       16.49      7.79 o
  -3   2   3     3917.54     4181.47     52.58 o
  -2   2   3       63.05       46.80      8.09 o
  -1   2   3     1466.23     1502.83     25.10 o
   0   2   3     6037.65     6158.37     74.03 o
   1   2   3        8.03        7.90      8.81 o
   2   2   3        3.90        3.40     15.92 o
   3   2   3       46.96       40.64      7.62 o
   4   2   3       29.06        4.63      8.94 o
   5   2   3      109.13      139.40     13.67 o
   6   2   3     5488.74     5483.96     85.15 o
   7   2   3     1329.75     1311.60     30.67 o
   8   2   3      464.53      501.82     27.05 o
   9   2   3       18.83       36.62     10.94 o
  10   2   3       37.48       53.86     25.00 o
  11   2   3       10.38        0.97     12.59 o
  12   2   3      507.67      530.75     24.09 o
  13   2   3      760.61      810.98     24.85 o
  14   2   3       86.76       77.74     38.62 o
  15   2   3       35.07       83.54     32.03 o
 -18   3   3       29.48        8.09     35.72 o
 -17   3   3        5.60      -48.03     62.11 o
 -16   3   3      258.11      267.73     24.71 o
 -15   3   3       77.95       33.38     18.24 o
 -14   3   3       69.77       88.03     19.96 o
 -13   3   3        0.04        9.47     16.87 o
 -12   3   3        0.47       -5.33     19.39 o
 -11   3   3     3439.39     3389.49    101.87 o
 -10   3   3       19.51       23.46     14.06 o
  -9   3   3      237.05      209.00     10.31 o
  -8   3   3      472.54      472.48     14.02 o
  -7   3   3      403.77      457.01     13.62 o
  -6   3   3      308.99      293.99     12.40 o
  -5   3   3     9313.35     9397.65    101.64 o
  -4   3   3     1542.98     1316.00     26.08 o
  -3   3   3     1847.14     2030.04     33.58 o
  -2   3   3      635.01      597.26     31.71 o
  -1   3   3     2072.71     2038.07     33.83 o
   0   3   3     1735.94     1803.40     31.46 o
   1   3   3     6741.74     6969.61     86.14 o
   2   3   3    12718.25    13094.21    149.15 o
   3   3   3     1929.53     1864.34     32.79 o
   4   3   3       61.42       48.99     15.69 o
   5   3   3      380.97      363.16     19.36 o
   6   3   3      261.03      223.82     26.05 o
   7   3   3      368.26      315.27     29.65 o
   8   3   3     1512.75     1496.57     36.54 o
   9   3   3      576.71      593.21     27.23 o
  10   3   3      725.25      653.23     20.48 o
  11   3   3      169.71      224.81     16.90 o
  12   3   3       13.29       16.69     19.52 o
  13   3   3       57.38       26.17     26.67 o
  14   3   3        0.35        1.12     32.19 o
  15   3   3       84.25       48.30     52.89 o
 -17   4   3      309.22      353.86     68.51 o
 -16   4   3       89.82       63.83     28.56 o
 -15   4   3      100.44      196.28     56.90 o
 -14   4   3      692.42      705.11     35.11 o
 -13   4   3      650.26      652.70     55.99 o
 -12   4   3      161.00      200.29     19.76 o
 -11   4   3      625.47      606.53     55.25 o
 -10   4   3      344.48      356.37     13.10 o
  -9   4   3     1085.92     1120.87     27.37 o
  -8   4   3     1016.15     1026.91     23.06 o
  -7   4   3     3287.54     3337.06     50.21 o
  -6   4   3     2900.64     3010.08     46.77 o
  -5   4   3      165.74      147.30     24.08 o
  -4   4   3      738.64      671.62     22.91 o
  -3   4   3       50.56       20.69     10.36 o
  -2   4   3     1382.27     1371.85     28.62 o
  -1   4   3      112.98      132.62     13.86 o
   0   4   3      264.53      257.86     18.18 o
   1   4   3      982.53      993.82     32.60 o
   2   4   3       43.44       83.48     23.56 o
   3   4   3      656.00      623.26     26.64 o
   4   4   3     4362.85     4289.41    121.98 o
   5   4   3     1004.40      985.82     24.99 o
   6   4   3      108.34      103.05     26.98 o
   7   4   3     2055.60     1949.87    140.09 o
   8   4   3      897.59      819.93     62.63 o
   9   4   3      614.70      555.34     54.36 o
  10   4   3      650.54      642.82     21.29 o
  11   4   3      673.92      721.87     47.95 o
  12   4   3       17.96       49.36     32.87 o
  13   4   3       77.36       64.59     59.63 o
  14   4   3      379.46      418.56     95.67 o
 -15   5   3       47.15        7.39     35.00 o
 -14   5   3        5.65       62.76     33.71 o
 -13   5   3       23.97       17.64     31.31 o
 -12   5   3        6.22       68.48     29.39 o
 -11   5   3       34.02       40.54     25.79 o
 -10   5   3        2.01       11.72     15.21 o
  -9   5   3       34.86       11.00     17.53 o
  -8   5   3      106.93      149.12     33.32 o
  -7   5   3        7.89       52.88     33.08 o
  -6   5   3      214.41      214.01     17.38 o
  -5   5   3       11.62        4.20     13.94 o
  -4   5   3      298.96      265.24     20.63 o
  -3   5   3      192.64      193.73     24.14 o
  -2   5   3        1.67       25.09     15.31 o
  -1   5   3      302.49      298.69     17.81 o
   0   5   3     1159.62     1129.66     32.31 o
   1   5   3        3.30       -0.20     13.56 o
   2   5   3      197.11      220.35     16.67 o
   3   5   3      261.36      264.47     25.16 o
   4   5   3      288.79      318.75     29.75 o
   5   5   3       16.89       38.82     17.65 o
   6   5   3        6.18        8.09     25.18 o
   7   5   3      139.48      132.40     23.02 o
   8   5   3       93.38       88.26     28.52 o
   9   5   3      162.30      148.10     37.75 o
  10   5   3       88.20       34.01     19.08 o
  11   5   3       27.92       45.02     69.22 o
  12   5   3      166.66      113.60     33.58 o
 -13   6   3      141.21       90.74     36.65 o
 -12   6   3      835.18      712.89    220.75 o
 -11   6   3      159.85      188.05     70.37 o
 -10   6   3      251.98      443.19     50.59 o
  -9   6   3      650.45      636.44     34.27 o
  -8   6   3      814.85      735.91     29.44 o
  -7   6   3      456.37      419.54     43.92 o
  -6   6   3     1829.94     1713.29     66.83 o
  -5   6   3     1291.54     1205.60     47.57 o
  -4   6   3       50.01       35.81     27.01 o
  -3   6   3        1.65       73.89     18.38 o
  -2   6   3        4.17        0.47     18.57 o
  -1   6   3       83.29       53.28     28.03 o
   0   6   3       73.97       78.38     20.03 o
   1   6   3       46.15       31.75     28.12 o
   2   6   3      520.54      480.47     22.41 o
   3   6   3     1738.64     1670.93     38.20 o
   4   6   3      647.86      702.49     36.76 o
   5   6   3       98.52       81.02     25.52 o
   6   6   3      351.38      366.77     44.55 o
   7   6   3      263.74      285.23     52.31 o
   8   6   3      187.50      205.62     96.03 o
   9   6   3     1063.20     1328.60    106.97 o
  10   6   3      635.22      706.78     98.62 o
 -10   7   3      155.55      -62.07     67.59 o
  -9   7   3        5.32       69.22     78.17 o
  -8   7   3       11.70      176.30     74.94 o
  -7   7   3       19.53      -56.64     89.53 o
  -6   7   3      243.07      259.35     65.78 o
  -5   7   3      564.67      564.71     79.58 o
  -4   7   3      217.22      218.73     35.77 o
  -3   7   3      257.47      273.79     37.02 o
  -2   7   3        3.77      -11.91     35.58 o
  -1   7   3       41.11       68.47     27.43 o
   0   7   3      409.53      318.11     33.21 o
   1   7   3     1143.79     1147.19     55.15 o
   2   7   3      226.37      217.27     39.38 o
   3   7   3      194.79      313.43     50.90 o
   4   7   3        7.22      -47.97     39.71 o
   5   7   3       46.71      154.20    208.97 o
   6   7   3        1.19       70.10    103.92 o
   7   7   3      187.55      200.14     63.89 o
   8   7   3      353.77      327.45     75.44 o
  -5   8   3       81.08       47.79     68.76 o
  -4   8   3      313.14      252.43     56.76 o
  -3   8   3      290.85      144.27     54.40 o
  -2   8   3       19.00       17.40     72.62 o
  -1   8   3       18.90       90.24     71.26 o
   0   8   3      242.07      377.64     57.72 o
   1   8   3      109.36      -23.00     50.90 o
   2   8   3       73.94      156.81     53.13 o
 -18   0   4        3.89       90.69     59.59 o
 -17   0   4       92.34      107.62     94.94 o
 -16   0   4     1009.64      898.58    138.59 o
 -15   0   4      929.80      784.30     57.15 o
 -14   0   4      134.52      128.95     21.43 o
 -13   0   4      499.29      452.70     40.15 o
 -12   0   4      132.98      170.09     23.74 o
 -11   0   4      438.46      394.49     42.33 o
 -10   0   4     7337.44     6669.66    190.74 o
  -9   0   4    13272.35    12390.45    295.75 o
  -8   0   4      413.85      460.65     14.55 o
  -7   0   4     1343.16     1350.63     33.30 o
  -6   0   4       24.32       11.56      9.26 o
  -5   0   4    19170.74    17845.10    457.70 o
  -4   0   4     5389.28     4793.58    186.89 o
  -3   0   4    10346.09     9964.19    371.65 o
  -2   0   4    32706.43    34037.28   1299.55 o
  -1   0   4      352.25      429.22     44.34 o
   0   0   4     1845.89     1796.27     79.20 o
   1   0   4    13601.66    14420.35    274.55 o
   2   0   4    28734.49    31310.90    576.96 o
   3   0   4     5095.60     5309.75    116.76 o
   4   0   4      273.48      266.82     19.74 o
   5   0   4     3504.20     3449.06    122.46 o
   6   0   4     5474.26     5226.13     97.78 o
   7   0   4     1620.01     1473.98     47.22 o
   8   0   4     1703.75     1649.18     91.14 o
   9   0   4     5944.11     5182.60    514.84 o
  10   0   4       17.84      -17.37     13.30 o
  11   0   4       83.20       76.84     18.93 o
  12   0   4     1644.21     1487.42    147.39 o
  13   0   4      596.28      608.82     43.53 o
  14   0   4      115.75      132.96     43.27 o
  15   0   4      525.37      588.58     50.42 o
 -19   1   4        3.29      -14.75     46.45 o
 -18   1   4       17.75       82.92     32.93 o
 -17   1   4        7.66       37.36     42.26 o
 -16   1   4      139.66      160.79     31.74 o
 -15   1   4       71.73       60.20     21.41 o
 -14   1   4     1044.00     1125.21     24.75 o
 -13   1   4      733.16      758.62     20.04 o
 -12   1   4        1.24      -18.92     12.62 o
 -11   1   4       56.39       55.85     15.80 o
 -10   1   4      175.03      204.58     10.21 o
  -9   1   4       69.63       56.83     10.06 o
  -8   1   4      352.11      384.93     14.95 o
  -7   1   4     3020.11     2868.93     45.25 o
  -6   1   4       12.89       12.20      6.56 o
  -5   1   4      168.84      163.85      9.68 o
  -4   1   4     3688.26     3401.11    189.16 o
  -3   1   4     8256.67     8513.24    117.29 o
  -2   1   4     9092.38     9349.06    209.54 o
  -1   1   4    15218.21    13613.90   1841.78 o
   0   1   4     5902.09     5759.43    676.19 o
   1   1   4     2305.84     2306.31     71.78 o
   2   1   4     1679.92     1673.35     31.35 o
   3   1   4     2611.12     2681.43     42.57 o
   4   1   4      828.38      854.95     21.56 o
   5   1   4      214.58      243.64     30.98 o
   6   1   4     4712.80     4781.39    130.73 o
   7   1   4      403.43      424.87     20.20 o
   8   1   4     3945.09     3968.10     73.72 o
   9   1   4       97.27       98.61     12.23 o
  10   1   4      172.59      213.85     19.45 o
  11   1   4      182.92      205.07     21.02 o
  12   1   4       28.18       33.24     20.06 o
  13   1   4      311.22      283.98     16.47 o
  14   1   4       33.74       63.96     17.21 o
  15   1   4       71.58       62.44     22.17 o
 -19   2   4        2.35      -74.95     49.97 o
 -18   2   4      396.74      539.30    114.11 o
 -17   2   4       88.65       99.72     19.74 o
 -16   2   4        5.20       17.30     16.17 o
 -15   2   4      443.86      476.77     40.45 o
 -14   2   4      747.73      736.35     37.03 o
 -13   2   4       54.71       65.44     16.59 o
 -12   2   4     2919.11     2832.51     86.68 o
 -11   2   4      648.31      649.00     18.31 o
 -10   2   4      165.56      161.74     21.79 o
  -9   2   4      179.36      220.44     15.96 o
  -8   2   4     2286.42     2279.60     50.65 o
  -7   2   4       64.25       75.70      8.89 o
  -6   2   4        1.42       37.18      7.12 o
  -5   2   4      386.67      405.12     14.49 o
  -4   2   4       19.31        6.68      6.82 o
  -3   2   4     6124.37     6302.61     82.66 o
  -2   2   4     8338.51     8723.13    126.97 o
  -1   2   4     2504.55     2626.93     56.45 o
   0   2   4     5090.65     5384.52     93.94 o
   1   2   4     3363.12     3382.01     45.15 o
   2   2   4      366.14      448.02     13.69 o
   3   2   4     4664.48     4674.59     91.27 o
   4   2   4     9926.12    10025.89    157.77 o
   5   2   4      812.16      811.89     27.66 o
   6   2   4     1321.29     1415.24     28.98 o
   7   2   4     2593.68     2640.85     43.14 o
   8   2   4      620.24      658.37     22.41 o
   9   2   4     1240.14     1260.04     34.30 o
  10   2   4      782.79      869.81     44.63 o
  11   2   4      489.10      483.14     25.13 o
  12   2   4      101.73       90.55     14.97 o
  13   2   4      225.97      262.93     35.33 o
  14   2   4      262.90      295.47     26.54 o
  15   2   4       12.00       -9.24     33.38 o
 -18   3   4       16.60       17.00     53.97 o
 -17   3   4        6.03       49.06     28.84 o
 -16   3   4        0.70       20.55     21.43 o
 -15   3   4      103.90      182.67     22.16 o
 -14   3   4      490.41      524.44     41.76 o
 -13   3   4       53.29       42.79     13.59 o
 -12   3   4     1062.67     1081.89     50.59 o
 -11   3   4     1056.76     1078.33     40.75 o
 -10   3   4       33.07       48.52     10.46 o
  -9   3   4     3535.23     3602.25     43.79 o
  -8   3   4     3459.14     3681.59     44.54 o
  -7   3   4      630.84      643.45     17.56 o
  -6   3   4     4239.54     4398.83     50.68 o
  -5   3   4     2354.14     2381.65     37.23 o
  -4   3   4       80.33       48.16     13.82 o
  -3   3   4     2107.91     2090.74     34.90 o
  -2   3   4    10589.68    10893.00    160.63 o
  -1   3   4     3081.98     3179.14     47.06 o
   0   3   4     2135.50     2313.82     38.16 o
   1   3   4     3652.24     3702.64     58.67 o
   2   3   4     1187.56     1149.48     27.90 o
   3   3   4       41.43       57.56     13.02 o
   4   3   4       48.89       78.43     15.57 o
   5   3   4      327.97      289.95     20.90 o
   6   3   4       38.21       54.31     17.63 o
   7   3   4        8.74       18.59     18.77 o
   8   3   4      370.07      396.43     16.94 o
   9   3   4      275.75      266.70     16.23 o
  10   3   4      775.93      751.55     23.25 o
  11   3   4        0.79       -5.24     21.37 o
  12   3   4        6.84       47.03     52.73 o
  13   3   4      164.61      133.81     59.67 o
  14   3   4        1.60        5.71     45.76 o
 -17   4   4       20.07       27.25     51.69 o
 -16   4   4       10.87       24.75     55.51 o
 -15   4   4       47.77       99.53     69.63 o
 -14   4   4       68.08       79.32     42.19 o
 -13   4   4      185.60      262.09     32.71 o
 -12   4   4      483.81      496.87     27.08 o
 -11   4   4      130.44      135.73     25.46 o
 -10   4   4     1254.88     1214.81     23.89 o
  -9   4   4       50.02       74.34     11.04 o
  -8   4   4      151.11      178.75     21.78 o
  -7   4   4      136.06      167.93     20.01 o
  -6   4   4      506.99      495.23     26.52 o
  -5   4   4       12.05       40.50     20.68 o
  -4   4   4        3.43       -7.53     11.31 o
  -3   4   4      712.38      787.83     23.37 o
  -2   4   4     2013.56     1998.26     37.69 o
  -1   4   4      394.61      375.13     35.50 o
   0   4   4       19.30        2.45     12.80 o
   1   4   4       34.35        8.12     21.83 o
   2   4   4      950.83     1060.87     30.22 o
   3   4   4     1139.90     1134.65     40.24 o
   4   4   4      826.84      811.30     35.78 o
   5   4   4     1193.20     1306.00     55.63 o
   6   4   4       55.83      108.08     15.96 o
   7   4   4       23.20       99.67     15.62 o
   8   4   4      113.50       78.50     26.24 o
   9   4   4      352.63      401.69     32.27 o
  10   4   4      693.99      728.30     39.48 o
  11   4   4      209.99      222.23     33.29 o
  12   4   4      195.58      129.19     93.34 o
  13   4   4        2.49       42.68     30.89 o
 -15   5   4       58.07       57.75     43.46 o
 -14   5   4       27.81      107.35     49.21 o
 -13   5   4       50.58       99.13     65.59 o
 -12   5   4      699.99      743.28     91.28 o
 -11   5   4     1724.41     1750.46     48.16 o
 -10   5   4     1349.62     1418.03     34.11 o
  -9   5   4     1513.30     1572.88     31.95 o
  -8   5   4     1066.69     1147.98     27.48 o
  -7   5   4       50.22       85.52     18.16 o
  -6   5   4      612.82      583.48     22.46 o
  -5   5   4     3276.29     3433.39     82.18 o
  -4   5   4     6561.47     6586.54     92.35 o
  -3   5   4     6808.73     6569.97     83.20 o
  -2   5   4     1718.90     1708.14     49.05 o
  -1   5   4      223.14      251.95     25.06 o
   0   5   4     2158.16     2104.36     39.36 o
   1   5   4      151.53      175.36     23.33 o
   2   5   4     2437.15     2492.79     43.44 o
   3   5   4     2904.79     2924.21     58.18 o
   4   5   4      350.97      337.52     42.86 o
   5   5   4      163.53      198.80     36.43 o
   6   5   4      156.95      121.40     29.91 o
   7   5   4      200.53      199.90     35.61 o
   8   5   4        0.85      -16.01     17.70 o
   9   5   4        1.14       28.65     26.23 o
  10   5   4        5.32       30.68     34.94 o
  11   5   4      274.43      392.57     43.56 o
  12   5   4      309.42      297.34     50.16 o
 -13   6   4       16.61      119.23     37.94 o
 -12   6   4        1.19       41.17     80.85 o
 -11   6   4       60.69       83.91     30.39 o
 -10   6   4       57.21       71.66     55.28 o
  -9   6   4      304.27      291.40     31.96 o
  -8   6   4       28.63       78.60     43.70 o
  -7   6   4       10.51       46.65     46.36 o
  -6   6   4       31.76      -24.49     29.24 o
  -5   6   4      199.27      179.00     35.01 o
  -4   6   4      183.29      253.53     21.71 o
  -3   6   4      320.79      324.26     31.31 o
  -2   6   4      142.52      166.14     35.61 o
  -1   6   4       10.41      -14.35     22.99 o
   0   6   4      531.53      487.27     24.09 o
   1   6   4        1.81       18.03     18.34 o
   2   6   4       25.83       11.13     25.20 o
   3   6   4      334.30      297.90     34.81 o
   4   6   4      330.47      255.12     38.69 o
   5   6   4       40.83       51.86     30.27 o
   6   6   4       84.04      -12.26     47.42 o
   7   6   4      118.11      144.09     32.59 o
   8   6   4      182.22       92.14     78.01 o
   9   6   4        1.92       37.67     92.64 o
  10   6   4      151.78      274.47     48.88 o
 -11   7   4      161.69      160.94    101.47 o
 -10   7   4      275.78      211.26     69.33 o
  -9   7   4      432.91      403.86     56.21 o
  -8   7   4      615.43      566.25     86.08 o
  -7   7   4      746.84      880.19     62.25 o
  -6   7   4      586.77      560.48     67.12 o
  -5   7   4      619.28      531.05     42.84 o
  -4   7   4      249.12      300.21     76.93 o
  -3   7   4     1080.92     1252.82     92.11 o
  -2   7   4      726.55      728.77     60.11 o
  -1   7   4      904.66      863.44     51.74 o
   0   7   4      774.04      707.65     82.83 o
   1   7   4      725.67      636.20     47.25 o
   2   7   4      379.87      343.18     99.84 o
   3   7   4      380.89      401.39     50.68 o
   4   7   4        4.10      209.72     77.43 o
   5   7   4       43.18      -42.66    124.57 o
   6   7   4        2.54       31.02     65.70 o
   7   7   4        9.10      -49.95     72.07 o
  -5   8   4        8.75       59.95     54.03 o
  -4   8   4       12.03     -116.61     77.74 o
  -3   8   4       75.61       64.79     73.97 o
  -2   8   4      248.02      375.18     62.09 o
  -1   8   4      192.34      229.59     54.65 o
   0   8   4        9.12      -59.71     46.41 o
   1   8   4        6.05       -9.27     55.33 o
 -19   1   5       11.06      121.11     46.84 o
 -18   1   5      143.18      291.41     47.41 o
 -17   1   5       71.08      121.78     41.86 o
 -16   1   5       26.24       35.57     24.98 o
 -15   1   5      188.05      220.32     27.87 o
 -14   1   5     2569.01     2466.67     97.02 o
 -13   1   5     2010.99     1973.66    100.68 o
 -12   1   5     2138.49     1955.99    100.64 o
 -11   1   5     2615.70     2499.53     61.46 o
 -10   1   5      313.61      277.89     25.68 o
  -9   1   5     1970.74     1940.08     37.64 o
  -8   1   5     1717.66     1506.74     29.59 o
  -7   1   5     5480.94     5322.12     89.15 o
  -6   1   5     6189.12     6141.48    103.04 o
  -5   1   5     6443.10     6403.69    153.81 o
  -4   1   5     3298.69     3171.22     84.03 o
  -3   1   5     8853.04     9222.72    234.06 o
  -2   1   5      109.23      117.43      7.02 o
  -1   1   5     4963.57     5006.60    155.56 o
   0   1   5     1657.97     1608.51     31.81 o
   1   1   5      419.96      381.38     13.13 o
   2   1   5     2082.60     2175.86     48.21 o
   3   1   5      767.52      800.42     30.84 o
   4   1   5     1486.13     1455.29     76.35 o
   5   1   5      325.93      341.90     17.27 o
   6   1   5      585.42      606.01     20.85 o
   7   1   5     1276.41     1268.14     34.60 o
   8   1   5       46.18       53.06     12.46 o
   9   1   5     1711.16     1664.00     28.55 o
  10   1   5     1777.13     1752.06     49.35 o
  11   1   5      491.34      506.68     25.68 o
  12   1   5       64.72       67.93     14.95 o
  13   1   5       24.49       16.19     28.15 o
  14   1   5       17.18       16.16     19.74 o
  15   1   5       52.83       44.11     24.66 o
 -19   2   5       17.61       85.10     62.80 o
 -18   2   5       73.74       86.03     31.36 o
 -17   2   5       25.73       12.00     21.55 o
 -16   2   5       21.24       30.68     30.76 o
 -15   2   5       86.82       89.83     13.75 o
 -14   2   5      249.09      285.64     14.81 o
 -13   2   5      535.10      541.61     27.25 o
 -12   2   5      150.34      175.55     16.44 o
 -11   2   5      576.54      550.50     19.72 o
 -10   2   5      103.02      115.85     20.62 o
  -9   2   5       28.65       16.02      9.56 o
  -8   2   5        4.92        9.28     11.46 o
  -7   2   5       85.18       91.79     10.94 o
  -6   2   5     1649.40     1674.71     30.94 o
  -5   2   5     5155.97     5083.73     68.99 o
  -4   2   5     2378.39     2491.42     36.56 o
  -3   2   5     2523.84     2571.89     40.97 o
  -2   2   5      290.17      314.89     26.18 o
  -1   2   5      141.06      150.17     12.91 o
   0   2   5      146.79      132.66     13.65 o
   1   2   5     8393.93     8637.24    759.65 o
   2   2   5     3233.95     2954.14     93.75 o
   3   2   5     2804.39     2700.59     67.40 o
   4   2   5     1116.98     1129.03     35.55 o
   5   2   5       33.83       13.86     20.43 o
   6   2   5       89.51      133.35     19.36 o
   7   2   5      722.48      758.77     27.79 o
   8   2   5     1114.22     1123.46     29.56 o
   9   2   5     1165.71     1183.28     27.37 o
  10   2   5        5.53        2.25     12.98 o
  11   2   5      226.93      236.68     22.91 o
  12   2   5       76.89       53.92     26.66 o
  13   2   5       76.75       82.73     36.83 o
  14   2   5      165.33      251.30     52.04 o
 -18   3   5        1.11       55.44     46.71 o
 -17   3   5        7.92       22.55     48.42 o
 -16   3   5      703.57      810.75     32.44 o
 -15   3   5      373.83      423.21     47.12 o
 -14   3   5      114.02      105.98     17.78 o
 -13   3   5      178.39      186.62     20.35 o
 -12   3   5      675.80      695.02     30.84 o
 -11   3   5       21.94       28.65     24.16 o
 -10   3   5     2618.43     2487.23     97.38 o
  -9   3   5     3803.60     3752.49     55.50 o
  -8   3   5      440.74      426.59     15.94 o
  -7   3   5      433.82      450.90     32.12 o
  -6   3   5     1040.31     1067.89     20.83 o
  -5   3   5      274.59      280.04     11.94 o
  -4   3   5     1071.61     1057.67     25.75 o
  -3   3   5    10770.77    10923.25    156.93 o
  -2   3   5     3049.05     3133.97     59.84 o
  -1   3   5      288.57      316.09     20.24 o
   0   3   5      115.46      153.68     16.41 o
   1   3   5       91.18      133.45     19.55 o
   2   3   5       16.21       12.57      9.03 o
   3   3   5      428.56      381.66     15.62 o
   4   3   5      507.10      476.09     24.48 o
   5   3   5     1029.20     1066.50     42.06 o
   6   3   5     1275.14     1344.93     30.89 o
   7   3   5      818.62      827.23     24.99 o
   8   3   5      618.41      673.92     23.73 o
   9   3   5      289.52      298.69     23.33 o
  10   3   5        5.30        2.85     23.06 o
  11   3   5        9.00      116.45     22.95 o
  12   3   5      408.11      355.79     25.15 o
  13   3   5       72.49      127.05     40.42 o
 -17   4   5        7.03      -45.04     31.04 o
 -16   4   5       40.21       72.34     29.15 o
 -15   4   5      124.12       89.90     31.28 o
 -14   4   5       80.17       69.86     49.29 o
 -13   4   5       31.44       94.27     20.73 o
 -12   4   5      621.52      626.64     38.30 o
 -11   4   5       85.62      103.12     18.88 o
 -10   4   5        6.67       26.62     18.11 o
  -9   4   5        9.43       -2.82     10.36 o
  -8   4   5      603.62      651.13     17.93 o
  -7   4   5     3813.81     3829.45     49.06 o
  -6   4   5     1401.97     1433.34     34.68 o
  -5   4   5       43.15       85.52     14.62 o
  -4   4   5     1511.96     1634.08     34.24 o
  -3   4   5     2393.90     2401.90     42.59 o
  -2   4   5     2508.33     2617.69     46.37 o
  -1   4   5     3051.89     2923.73     62.35 o
   0   4   5     9669.00     9783.95    120.85 o
   1   4   5      385.87      372.33     22.02 o
   2   4   5      765.80      708.20     26.76 o
   3   4   5     4575.96     4574.67     65.49 o
   4   4   5     2298.97     2389.52     63.35 o
   5   4   5      420.79      399.10     19.37 o
   6   4   5     2501.52     2446.41     87.38 o
   7   4   5      337.44      376.75     28.03 o
   8   4   5      138.78      154.17     22.59 o
   9   4   5      470.91      462.48     56.12 o
  10   4   5      516.69      469.84     29.13 o
  11   4   5       43.32        9.62     28.28 o
  12   4   5      198.73      250.99     60.55 o
 -16   5   5        7.66       32.19     54.92 o
 -15   5   5        4.31       24.34     33.86 o
 -14   5   5       96.13      106.80     34.85 o
 -13   5   5       66.29      102.20     17.87 o
 -12   5   5        6.06       -2.73     23.75 o
 -11   5   5      316.41      328.84     36.48 o
 -10   5   5        5.26      -18.96     14.30 o
  -9   5   5       38.86       37.98     15.39 o
  -8   5   5      336.63      311.36     29.68 o
  -7   5   5      133.96      136.13     25.70 o
  -6   5   5      611.30      638.16     33.86 o
  -5   5   5      308.46      301.26     31.39 o
  -4   5   5      433.06      428.61     22.36 o
  -3   5   5       54.02        9.56     15.52 o
  -2   5   5      169.80      149.45     26.09 o
  -1   5   5      725.46      743.94     27.09 o
   0   5   5       11.82       34.72     46.34 o
   1   5   5       19.42       72.24     18.04 o
   2   5   5       26.16        1.56     13.72 o
   3   5   5       13.93       13.84     19.64 o
   4   5   5      169.36      191.43     16.52 o
   5   5   5       96.71       76.18     22.04 o
   6   5   5       88.49       68.08     25.79 o
   7   5   5      599.51      615.50     53.37 o
   8   5   5        0.74       11.69     48.76 o
   9   5   5        1.51      -17.10     80.87 o
  10   5   5       18.91       71.99     47.86 o
  11   5   5       21.26       69.11     60.12 o
 -14   6   5       52.73       99.32     72.05 o
 -13   6   5        1.16       64.26    127.56 o
 -12   6   5       83.05      111.35     51.08 o
 -11   6   5       52.79       83.38     90.52 o
 -10   6   5      295.74      301.83     69.49 o
  -9   6   5       19.82       53.34     38.13 o
  -8   6   5      987.94      923.97     49.28 o
  -7   6   5      327.19      356.35     25.72 o
  -6   6   5      417.80      370.93     26.00 o
  -5   6   5      899.35      860.68     30.43 o
  -4   6   5       97.89      118.38     31.63 o
  -3   6   5     1278.12     1174.08     71.08 o
  -2   6   5     3115.33     2964.30     52.07 o
  -1   6   5     2090.97     2018.42     51.52 o
   0   6   5     1269.64     1269.10     33.26 o
   1   6   5     1081.68     1013.85     51.62 o
   2   6   5      683.46      666.21     37.00 o
   3   6   5      567.18      504.78     64.18 o
   4   6   5     1329.69     1174.93    139.99 o
   5   6   5     1397.55     1686.88    103.70 o
   6   6   5      773.39      713.54     47.42 o
   7   6   5      162.16      149.30     28.94 o
   8   6   5      225.54      136.56     44.81 o
   9   6   5       84.28      121.59     47.33 o
 -11   7   5       66.04       54.32     81.90 o
 -10   7   5      155.74      230.15    158.25 o
  -9   7   5      225.75      195.90     42.13 o
  -8   7   5      212.51      271.34     43.82 o
  -7   7   5       14.13       81.89     65.66 o
  -6   7   5        1.10      -43.28     75.45 o
  -5   7   5       12.67       66.44     55.25 o
  -4   7   5      612.80      671.73    108.27 o
  -3   7   5      184.68      106.82     35.98 o
  -2   7   5      241.51      132.19     34.22 o
  -1   7   5        5.83       28.11     80.99 o
   0   7   5      137.99      145.07     47.98 o
   1   7   5      129.20      107.61     57.94 o
   2   7   5        3.56       15.81     81.53 o
   3   7   5      155.58      282.79     51.06 o
   4   7   5       67.25      184.39     52.92 o
   5   7   5       89.28      106.66     54.54 o
   6   7   5       33.02      -11.95     47.02 o
  -4   8   5      344.11      441.66    131.19 o
  -3   8   5      324.65      328.97     83.05 o
  -2   8   5      236.92      359.62    144.46 o
  -1   8   5       73.09      203.21     82.27 o
 -17   0   6       45.31       45.66     54.55 o
 -16   0   6      914.63      939.88     85.79 o
 -15   0   6      353.37      298.50     50.45 o
 -14   0   6     1439.09     1271.90     46.68 o
 -13   0   6       24.85       34.75     19.46 o
 -12   0   6      934.91      880.29     64.47 o
 -11   0   6      526.16      551.32     15.94 o
 -10   0   6     1610.39     1487.91     67.09 o
  -9   0   6    16356.01    16137.71    567.00 o
  -8   0   6     2012.89     1851.62     43.76 o
  -7   0   6      327.71      345.81     27.26 o
  -6   0   6     5787.08     5476.94    162.47 o
  -5   0   6     5600.84     4974.18    139.46 o
  -4   0   6     7580.73     6933.21    166.50 o
  -3   0   6    27801.64    26669.60   1122.45 o
  -2   0   6    26218.63    27308.08    507.78 o
  -1   0   6     1682.93     1552.36     70.19 o
   0   0   6     2273.04     2281.86     63.19 o
   1   0   6     3000.72     2791.97     74.78 o
   2   0   6     2821.26     2840.01    112.84 o
   3   0   6     4481.78     4319.71     83.25 o
   4   0   6     4710.53     4530.54    216.65 o
   5   0   6      490.67      448.94     25.74 o
   6   0   6      287.21      290.16     27.94 o
   7   0   6      513.23      471.54     26.64 o
   8   0   6      128.86      110.21     14.29 o
   9   0   6      554.45      555.03     26.40 o
  10   0   6      909.13      813.05    123.89 o
  11   0   6       66.02       66.98     29.82 o
  12   0   6      679.22      677.17     38.36 o
  13   0   6      118.19      245.89    122.93 o
  14   0   6      133.26      157.05    129.18 o
 -20   1   6       91.02      120.85     70.93 o
 -19   1   6      109.71       38.87     63.12 o
 -18   1   6      453.44      510.82     45.50 o
 -17   1   6       10.87       78.18     33.12 o
 -16   1   6        1.02      -52.73     35.15 o
 -15   1   6      124.49      175.38     21.80 o
 -14   1   6        4.04      -27.92     20.83 o
 -13   1   6       37.25       54.75     13.93 o
 -12   1   6      553.43      600.69     23.77 o
 -11   1   6      455.04      447.25     19.61 o
 -10   1   6        2.03       12.47     14.76 o
  -9   1   6       37.91       42.18     12.43 o
  -8   1   6      836.08      792.49     16.01 o
  -7   1   6       12.42        3.50      6.10 o
  -6   1   6      185.13      183.36      8.51 o
  -5   1   6     4795.92     4740.53     97.57 o
  -4   1   6        7.70       12.20      7.70 o
  -3   1   6     1276.43     1258.78     47.63 o
  -2   1   6     1109.05     1221.62     40.53 o
  -1   1   6      121.74      120.91      9.78 o
   0   1   6      481.47      499.90     82.89 o
   1   1   6      222.88      245.26     15.96 o
   2   1   6      675.76      722.50     24.39 o
   3   1   6      408.38      390.13     28.97 o
   4   1   6     2397.93     2378.44     81.76 o
   5   1   6      360.94      364.31     44.12 o
   6   1   6      968.89      993.08     33.88 o
   7   1   6       12.64       10.79     19.40 o
   8   1   6      302.00      324.45     17.18 o
   9   1   6        3.55        4.97     14.15 o
  10   1   6       72.99       59.12     14.76 o
  11   1   6      177.37      185.27     30.85 o
  12   1   6      177.10      201.81     27.75 o
  13   1   6       89.91      116.93     49.75 o
  14   1   6       61.62       34.59     44.41 o
 -19   2   6       61.70      184.17     52.17 o
 -18   2   6        3.40       20.82     28.51 o
 -17   2   6        7.35        5.12     29.94 o
 -16   2   6      118.86       70.44     16.27 o
 -15   2   6       68.66       77.33     21.08 o
 -14   2   6      151.07      198.74     24.90 o
 -13   2   6       32.41       64.75     12.34 o
 -12   2   6      153.62      166.37     14.49 o
 -11   2   6     1156.34     1182.07     21.79 o
 -10   2   6      453.55      438.39     16.06 o
  -9   2   6       92.25      118.25     18.31 o
  -8   2   6     3800.51     3811.76     69.08 o
  -7   2   6     9452.27     9236.65    333.91 o
  -6   2   6     3389.66     3363.16     81.02 o
  -5   2   6     8078.18     8148.57    205.92 o
  -4   2   6     2255.72     1995.29     45.66 o
  -3   2   6     1368.46     1168.34     24.66 o
  -2   2   6     3522.41     3218.24    193.82 o
  -1   2   6     9283.59     9381.15    328.82 o
   0   2   6     4339.02     4240.84    126.75 o
   1   2   6      989.61      880.29     21.22 o
   2   2   6     4632.55     4634.03    128.61 o
   3   2   6      697.57      618.80     22.87 o
   4   2   6     1473.41     1459.99     48.35 o
   5   2   6     1047.36     1022.65     28.88 o
   6   2   6      441.26      404.60     30.38 o
   7   2   6       25.48       60.74     27.04 o
   8   2   6      400.16      402.31     35.90 o
   9   2   6      517.13      530.53     46.17 o
  10   2   6      137.80      172.57     24.46 o
  11   2   6        0.60      -23.28     27.71 o
  12   2   6        1.66        5.87     30.49 o
  13   2   6       50.13       71.62     25.81 o
 -18   3   6       98.72       90.20     29.03 o
 -17   3   6      208.74      260.05     32.62 o
 -16   3   6      295.12      392.41    109.52 o
 -15   3   6      151.55      120.53     22.73 o
 -14   3   6      163.84      201.24     33.36 o
 -13   3   6      797.02      797.38     43.27 o
 -12   3   6      464.76      411.39     30.13 o
 -11   3   6      921.77      889.99     29.07 o
 -10   3   6      128.25      139.60     23.16 o
  -9   3   6      218.09      187.25     16.06 o
  -8   3   6      549.55      567.60     16.80 o
  -7   3   6      306.01      322.49     15.21 o
  -6   3   6     1604.54     1635.57     37.91 o
  -5   3   6     1192.69     1324.86     40.80 o
  -4   3   6       21.16       10.12     11.10 o
  -3   3   6      386.40      411.36     19.31 o
  -2   3   6      128.68      174.41     20.74 o
  -1   3   6      857.58      900.94     25.48 o
   0   3   6      751.67      767.24     21.27 o
   1   3   6      204.95      226.60     26.92 o
   2   3   6       39.97       74.65     14.50 o
   3   3   6       71.72       72.38     22.59 o
   4   3   6     1231.66     1340.98     51.15 o
   5   3   6     2262.59     2223.14     62.14 o
   6   3   6      931.73      965.36     27.46 o
   7   3   6      484.36      477.28     30.20 o
   8   3   6      274.01      312.22     28.33 o
   9   3   6      492.93      536.13     46.87 o
  10   3   6      130.30      156.70     26.53 o
  11   3   6      281.20      374.47     35.33 o
  12   3   6      126.27       80.97    187.90 o
  13   3   6        4.75       22.76     32.04 o
 -17   4   6      112.10      126.97     46.53 o
 -16   4   6       80.59       81.29     65.56 o
 -15   4   6       48.74      -27.68     39.96 o
 -14   4   6       23.81       13.06     24.59 o
 -13   4   6      198.81      187.87     41.31 o
 -12   4   6      222.46      226.55     23.11 o
 -11   4   6        0.27       -4.67     12.78 o
 -10   4   6      237.76      248.09     13.65 o
  -9   4   6      156.41      186.57     21.88 o
  -8   4   6      304.72      326.89     16.83 o
  -7   4   6     1509.60     1502.85     36.01 o
  -6   4   6      913.60      868.37     28.35 o
  -5   4   6      789.99      738.94     28.81 o
  -4   4   6      128.85      156.99     13.17 o
  -3   4   6       80.36       69.06     27.54 o
  -2   4   6     1767.82     1820.54     37.58 o
  -1   4   6      578.82      606.85     39.72 o
   0   4   6     2060.08     2139.56     45.64 o
   1   4   6      335.59      370.94     42.98 o
   2   4   6        9.75       31.95     17.24 o
   3   4   6       15.62       12.60     12.61 o
   4   4   6       14.54       51.87     12.09 o
   5   4   6      224.17      296.08     24.47 o
   6   4   6     1550.19     1528.87     47.40 o
   7   4   6      175.81      228.51     21.75 o
   8   4   6        4.27        0.22     20.78 o
   9   4   6       82.14       76.31     33.92 o
  10   4   6      136.48      184.13     62.10 o
  11   4   6        8.84      -27.50     31.41 o
  12   4   6        2.55      -59.54     39.69 o
 -16   5   6      316.94      207.63     40.51 o
 -15   5   6      459.92      444.91    133.63 o
 -14   5   6     1144.43     1066.44    175.75 o
 -13   5   6      146.28      156.24     20.60 o
 -12   5   6       46.74       41.82     20.41 o
 -11   5   6       14.33       59.19     27.18 o
 -10   5   6      486.29      443.25     26.80 o
  -9   5   6     1463.92     1474.45     44.53 o
  -8   5   6     2591.45     2653.76     69.16 o
  -7   5   6     1458.18     1436.31     39.84 o
  -6   5   6        5.39       21.75     13.14 o
  -5   5   6      278.57      257.58     17.94 o
  -4   5   6      216.11      249.01     22.99 o
  -3   5   6       88.11      111.29     24.91 o
  -2   5   6       20.29       23.27     17.32 o
  -1   5   6      407.16      376.30     25.47 o
   0   5   6       14.63      -32.38     21.59 o
   1   5   6     2179.39     2106.48     85.62 o
   2   5   6     1130.85     1046.50     50.97 o
   3   5   6      301.89      275.94     17.55 o
   4   5   6      946.03      876.63     26.72 o
   5   5   6      566.44      608.89     40.30 o
   6   5   6      335.85      315.10     24.06 o
   7   5   6     1153.78     1187.62     43.06 o
   8   5   6     1198.75     1185.17     43.34 o
   9   5   6      176.96       75.18     71.63 o
  10   5   6       62.51       59.25     42.93 o
 -14   6   6        1.14        2.73     39.34 o
 -13   6   6       95.25       56.79     44.66 o
 -12   6   6      116.84       67.70     57.11 o
 -11   6   6       15.90      -12.49     39.41 o
 -10   6   6       26.95       58.15     26.79 o
  -9   6   6        5.87       50.14     39.96 o
  -8   6   6      222.82      243.34     22.92 o
  -7   6   6        5.36       -0.91     20.72 o
  -6   6   6       20.59       10.99     31.70 o
  -5   6   6        0.47       40.84     21.43 o
  -4   6   6       35.38      105.57     38.79 o
  -3   6   6       94.37      130.56     29.90 o
  -2   6   6      123.95       22.28     23.61 o
  -1   6   6      703.84      653.09     33.59 o
   0   6   6       66.81       30.66     40.97 o
   1   6   6       60.08      147.14     35.51 o
   2   6   6        4.33       54.50     26.73 o
   3   6   6       99.98      179.25     55.04 o
   4   6   6      303.58      309.77     54.71 o
   5   6   6      145.57      103.13     69.90 o
   6   6   6      297.81      292.53     88.53 o
   7   6   6       24.51      -32.36     43.62 o
   8   6   6        2.95      -53.01     62.86 o
 -10   7   6       24.46       -5.39     55.24 o
  -9   7   6      305.27      226.27     46.02 o
  -8   7   6      184.13      118.84     96.56 o
  -7   7   6       32.87       24.07     41.69 o
  -6   7   6      355.87      380.07     56.00 o
  -5   7   6      403.96      496.58     86.55 o
  -4   7   6        3.15       24.65     33.87 o
  -3   7   6       86.24       18.25     34.05 o
  -2   7   6       95.83       17.53     30.19 o
  -1   7   6       95.70      113.23     61.00 o
   0   7   6      460.37      599.68     91.33 o
   1   7   6       13.82       97.60     40.91 o
   2   7   6      136.62      124.87     66.70 o
   3   7   6      466.94      511.30     65.37 o
   4   7   6      202.02      299.13    101.57 o
   5   7   6      232.56      256.06     53.67 o
 -20   1   7       62.80       91.88     69.77 o
 -19   1   7      189.94      205.87     49.88 o
 -18   1   7      357.31      474.11     59.83 o
 -17   1   7      811.56      827.97    123.42 o
 -16   1   7      167.92      228.75     97.56 o
 -15   1   7      238.84      218.32     24.02 o
 -14   1   7       52.33       73.14     15.26 o
 -13   1   7       92.68       67.56     21.63 o
 -12   1   7      656.40      588.56     21.69 o
 -11   1   7      214.96      246.98     14.80 o
 -10   1   7      886.37      901.18     34.34 o
  -9   1   7     1353.91     1392.12     31.65 o
  -8   1   7        1.16        4.19      7.85 o
  -7   1   7      346.54      273.81     16.50 o
  -6   1   7       80.01       65.33      9.19 o
  -5   1   7      195.71      215.26      9.02 o
  -4   1   7     1495.52     1424.58     46.71 o
  -3   1   7      825.88      823.84    102.42 o
  -2   1   7     2631.09     2590.42     71.97 o
  -1   1   7     8356.89     8436.20    217.22 o
   0   1   7     5312.49     5333.87    119.33 o
   1   1   7     3639.94     3785.70     68.89 o
   2   1   7     4578.60     4773.72     97.66 o
   3   1   7     1921.81     1999.51     40.20 o
   4   1   7     3345.36     3533.52     98.92 o
   5   1   7     4495.39     4519.76    116.69 o
   6   1   7     3080.48     3149.18     56.55 o
   7   1   7     1850.76     1874.74     36.63 o
   8   1   7       19.46       10.86     13.94 o
   9   1   7      309.55      317.10     23.38 o
  10   1   7      148.43      169.82     19.06 o
  11   1   7      239.98      198.01     25.64 o
  12   1   7      393.89      435.00     28.25 o
  13   1   7      273.64      262.04     56.25 o
 -19   2   7        8.69      -56.04     44.35 o
 -18   2   7       97.30      144.04     45.17 o
 -17   2   7       31.29       61.49     48.79 o
 -16   2   7      216.10      239.25     25.56 o
 -15   2   7       26.47       45.55     44.00 o
 -14   2   7      191.28      233.20     27.06 o
 -13   2   7      524.69      574.46     20.36 o
 -12   2   7      248.50      268.23     18.85 o
 -11   2   7      820.70      858.56     25.23 o
 -10   2   7     2055.61     2039.74     41.55 o
  -9   2   7     1437.37     1399.43     27.77 o
  -8   2   7     1996.15     2042.08     47.88 o
  -7   2   7     2463.49     2498.17     53.05 o
  -6   2   7       25.26       34.17     16.87 o
  -5   2   7      438.58      468.84     21.25 o
  -4   2   7      315.00      312.93     27.80 o
  -3   2   7     9154.24     9838.43    274.44 o
  -2   2   7     1061.62     1047.62     39.40 o
  -1   2   7     1418.56     1386.27     26.99 o
   0   2   7      752.04      728.99     31.52 o
   1   2   7      478.35      531.84     33.36 o
   2   2   7      438.46      484.23     21.11 o
   3   2   7     2226.19     2178.61     99.13 o
   4   2   7      562.05      583.66     29.28 o
   5   2   7      249.75      274.20     25.28 o
   6   2   7       14.29       65.75     37.31 o
   7   2   7       67.29       66.62     29.88 o
   8   2   7      704.90      655.06     26.49 o
   9   2   7        1.79      -12.05     27.91 o
  10   2   7       82.06       80.69     28.10 o
  11   2   7       11.57       59.51     37.83 o
  12   2   7       38.24      -21.16     52.37 o
  13   2   7       78.67      176.68     42.81 o
 -19   3   7       18.15       70.82     36.57 o
 -18   3   7       89.70       90.34     27.14 o
 -17   3   7       54.81       84.63     65.39 o
 -16   3   7        4.50       14.40     24.59 o
 -15   3   7        6.26      -18.40     25.45 o
 -14   3   7     1951.85     1925.51     67.84 o
 -13   3   7       24.47       45.40     18.34 o
 -12   3   7      338.61      366.09     21.21 o
 -11   3   7        6.55        4.50     11.51 o
 -10   3   7        2.74       59.74     19.21 o
  -9   3   7       29.31       53.47     16.50 o
  -8   3   7     1589.34     1611.16     32.85 o
  -7   3   7      874.64      891.46     22.90 o
  -6   3   7        0.40       12.59     12.38 o
  -5   3   7      933.24     1004.49     30.69 o
  -4   3   7      471.43      463.04     27.10 o
  -3   3   7      897.01      837.47     23.35 o
  -2   3   7      853.13      817.37     28.30 o
  -1   3   7      161.76      144.28     22.64 o
   0   3   7     1247.95     1166.36    103.00 o
   1   3   7     3263.70     3223.10    321.04 o
   2   3   7     2137.80     2165.99     82.06 o
   3   3   7     2060.85     2152.41     49.52 o
   4   3   7     3472.04     3397.32     56.59 o
   5   3   7       30.42       19.69     14.69 o
   6   3   7       31.43       27.73     15.00 o
   7   3   7      462.67      505.23     45.49 o
   8   3   7      305.19      341.74     26.29 o
   9   3   7      253.37      292.81     36.05 o
  10   3   7      492.48      440.34     37.97 o
  11   3   7       66.37       53.98     35.18 o
  12   3   7       86.42       17.03     44.28 o
 -17   4   7        2.84      -11.77     50.55 o
 -16   4   7        5.63       72.23    106.39 o
 -15   4   7        5.35      -42.97     28.64 o
 -14   4   7      300.64      309.36     47.07 o
 -13   4   7      173.25      233.37     33.34 o
 -12   4   7     1622.03     1653.68     64.60 o
 -11   4   7     2844.70     2925.94     45.29 o
 -10   4   7      330.58      366.08     15.30 o
  -9   4   7      364.17      369.84     17.89 o
  -8   4   7     2866.22     2948.02     53.26 o
  -7   4   7      911.49      891.23     22.28 o
  -6   4   7     3929.35     3971.10     85.60 o
  -5   4   7     4520.03     4504.04     75.94 o
  -4   4   7     1547.57     1568.51     34.29 o
  -3   4   7      494.71      484.05     30.32 o
  -2   4   7     3361.76     3362.68     62.39 o
  -1   4   7      476.21      540.64     32.68 o
   0   4   7     1116.81     1125.64     29.42 o
   1   4   7     1115.93     1064.92     41.65 o
   2   4   7      275.01      268.17     16.33 o
   3   4   7       18.78       33.22     19.82 o
   4   4   7      358.19      274.08     21.13 o
   5   4   7        5.06       28.74     19.48 o
   6   4   7       34.50       24.22     22.87 o
   7   4   7        4.53       69.27     43.59 o
   8   4   7      149.57      188.59     41.40 o
   9   4   7      117.65      190.65     73.29 o
  10   4   7      334.61      332.25     44.40 o
  11   4   7      104.76       -0.16     35.33 o
 -16   5   7       20.14       -3.35    104.12 o
 -15   5   7      107.11      113.10     99.27 o
 -14   5   7        0.45        7.64     46.20 o
 -13   5   7       82.85       92.65     41.41 o
 -12   5   7       75.73       35.80     25.84 o
 -11   5   7       15.35       46.38     21.90 o
 -10   5   7       22.50       25.33     15.17 o
  -9   5   7      139.03      159.61     29.17 o
  -8   5   7       14.46       53.65     25.33 o
  -7   5   7        1.75        4.12     16.88 o
  -6   5   7      306.14      304.07     17.01 o
  -5   5   7       61.67       72.11     13.90 o
  -4   5   7      134.41      120.21     21.58 o
  -3   5   7       59.80       72.11     18.31 o
  -2   5   7      283.42      230.09     36.15 o
  -1   5   7       16.22       21.36     20.04 o
   0   5   7      215.88      235.05     27.79 o
   1   5   7        4.45      -24.21     18.82 o
   2   5   7      370.88      337.35     45.17 o
   3   5   7      143.78      164.15     45.91 o
   4   5   7       70.72       19.55     39.32 o
   5   5   7      151.44      167.43     26.03 o
   6   5   7       40.33      111.59     61.06 o
   7   5   7       16.03        1.64     28.44 o
   8   5   7       28.05        5.27     61.30 o
   9   5   7       88.88      309.76     75.51 o
 -14   6   7      127.44      226.71     50.63 o
 -13   6   7      313.43      359.89     95.50 o
 -12   6   7      562.28      556.33     54.24 o
 -11   6   7      652.28      589.44     44.04 o
 -10   6   7      745.03      744.57     84.66 o
  -9   6   7      241.12      306.11     43.92 o
  -8   6   7      728.20      703.37     53.00 o
  -7   6   7     1834.74     1809.55     49.75 o
  -6   6   7     1729.65     1693.90     37.73 o
  -5   6   7     1572.44     1602.71     39.15 o
  -4   6   7      967.72      906.43     43.12 o
  -3   6   7      758.97      715.69     57.37 o
  -2   6   7      229.18      217.34     19.51 o
  -1   6   7      434.45      541.28     36.51 o
   0   6   7     1348.47     1429.41     82.81 o
   1   6   7      554.66      521.23     97.97 o
   2   6   7      105.26      110.96     33.80 o
   3   6   7      174.14      142.25    104.19 o
   4   6   7        3.38      -28.54     69.49 o
   5   6   7       53.93      115.56     36.54 o
   6   6   7       96.00       25.08     61.30 o
   7   6   7       62.12      -40.55     63.28 o
 -10   7   7      104.19      214.24     94.34 o
  -9   7   7       43.54       -1.22     41.13 o
  -8   7   7       28.77       17.11     39.18 o
  -7   7   7        1.17      -67.24     44.83 o
  -6   7   7       61.71      -24.22     44.12 o
  -5   7   7      261.57      313.29     39.40 o
  -4   7   7      668.77      693.31    107.05 o
  -3   7   7       41.69       70.12     32.74 o
  -2   7   7        8.77      -13.05     46.54 o
  -1   7   7        4.89      -30.63     39.36 o
   0   7   7       44.86        4.20     38.78 o
   1   7   7        7.75      -19.67     69.44 o
   2   7   7      359.26      378.96     47.21 o
   3   7   7      420.82      469.42     51.94 o
   4   7   7       39.02      -11.36     91.76 o
 -17   0   8      279.43      209.10     63.75 o
 -16   0   8      123.00      134.99     47.18 o
 -15   0   8     1020.52      966.62     57.68 o
 -14   0   8     3232.98     3114.13    155.68 o
 -13   0   8     2433.38     2393.24     69.30 o
 -12   0   8      608.24      629.48     19.63 o
 -11   0   8     2205.20     2086.23    122.23 o
 -10   0   8      266.66      230.32     30.45 o
  -9   0   8     3260.53     3089.50    121.65 o
  -8   0   8    12878.68    12095.08    434.56 o
  -7   0   8     8660.33     8523.27    167.95 o
  -6   0   8     1327.52     1379.14     48.32 o
  -5   0   8     1488.27     1565.41     76.53 o
  -4   0   8       57.50       61.17     31.72 o
  -3   0   8      131.01      104.04     10.85 o
  -2   0   8      340.73      312.70     26.66 o
  -1   0   8     3839.65     3962.86    137.73 o
   0   0   8      887.13      833.43     63.03 o
   1   0   8     2244.82     2295.76     73.12 o
   2   0   8       16.08       12.97     18.67 o
   3   0   8       53.98       53.92     16.80 o
   4   0   8      942.67      862.84     33.67 o
   5   0   8        4.65        4.10     20.64 o
   6   0   8     1328.27     1353.22     31.29 o
   7   0   8     6652.36     6457.87    149.76 o
   8   0   8     1371.68     1231.63     87.23 o
   9   0   8      361.72      239.16     64.75 o
  10   0   8      438.19      383.57     32.06 o
  11   0   8      280.16      261.20     68.46 o
  12   0   8       26.82       53.53     28.53 o
 -20   1   8       28.62       52.26     53.89 o
 -19   1   8        1.39      180.30     49.32 o
 -18   1   8       73.37      -64.98     43.32 o
 -17   1   8       35.30      -32.55     39.48 o
 -16   1   8       94.91      189.74     48.56 o
 -15   1   8       19.59       28.97     13.90 o
 -14   1   8      198.45      206.37     22.41 o
 -13   1   8       11.89       22.11     16.75 o
 -12   1   8      194.21      199.16     13.28 o
 -11   1   8      299.55      287.46     10.56 o
 -10   1   8     1221.54     1163.41     25.63 o
  -9   1   8       22.18       61.62     11.81 o
  -8   1   8      829.97      787.25     19.82 o
  -7   1   8       37.75       29.55     11.39 o
  -6   1   8      423.52      371.68     12.09 o
  -5   1   8     4777.88     4599.17    164.96 o
  -4   1   8     4583.48     4793.80    155.98 o
  -3   1   8       19.44       42.38     11.38 o
  -2   1   8     1138.69      981.88    108.00 o
  -1   1   8     1577.90     1533.20     66.50 o
   0   1   8       49.09       26.18      9.54 o
   1   1   8     5109.04     2701.55   1368.27 o
   2   1   8      754.34      795.08     31.50 o
   3   1   8      892.33      855.68     45.26 o
   4   1   8      119.65       90.33     26.74 o
   5   1   8      604.44      579.11     31.79 o
   6   1   8       19.22       -5.60     23.75 o
   7   1   8      546.68      545.22     29.56 o
   8   1   8      337.49      347.15     22.10 o
   9   1   8        4.53       34.55     24.44 o
  10   1   8      319.12      322.48     27.63 o
  11   1   8        4.68       56.80     22.07 o
  12   1   8      118.06      111.90     42.36 o
 -19   2   8       11.53       84.73     57.99 o
 -18   2   8       16.19       97.19     50.35 o
 -17   2   8       66.81       62.91     34.15 o
 -16   2   8      396.20      449.16     38.23 o
 -15   2   8       97.24      105.18     17.53 o
 -14   2   8      572.35      583.04     37.94 o
 -13   2   8      354.09      327.55     20.52 o
 -12   2   8     4020.58     3977.48    101.92 o
 -11   2   8     1732.52     1689.74     44.91 o
 -10   2   8     2036.83     1995.90     42.46 o
  -9   2   8     2689.12     2538.30     72.12 o
  -8   2   8      360.25      342.69     18.69 o
  -7   2   8      357.63      346.92     13.58 o
  -6   2   8     4686.45     4671.83    139.48 o
  -5   2   8     4129.14     4082.08     58.99 o
  -4   2   8      447.86      462.36     18.04 o
  -3   2   8     3331.92     3287.16     99.71 o
  -2   2   8     1255.39     1224.75     47.12 o
  -1   2   8      248.09      281.94     25.20 o
   0   2   8       81.19       95.00     17.68 o
   1   2   8      175.02      209.75     21.43 o
   2   2   8      405.25      369.61     16.42 o
   3   2   8       11.69       75.87     29.88 o
   4   2   8      135.57      107.41     20.62 o
   5   2   8       76.81      107.47     21.60 o
   6   2   8     1214.99     1204.02     34.49 o
   7   2   8      289.61      299.39     21.04 o
   8   2   8       74.28      100.23     23.96 o
   9   2   8      737.87      720.72     41.57 o
  10   2   8      538.95      521.01     77.77 o
  11   2   8       72.12       81.69     27.02 o
  12   2   8      312.60      188.89     44.92 o
 -19   3   8        1.58       56.73     37.86 o
 -18   3   8      117.19       96.27     65.63 o
 -17   3   8       10.13       22.74     54.58 o
 -16   3   8       12.23      122.18     51.80 o
 -15   3   8      358.55      325.64     32.65 o
 -14   3   8      115.00       77.98     21.40 o
 -13   3   8      252.51      228.29     35.54 o
 -12   3   8      576.75      564.17     19.82 o
 -11   3   8       67.05       56.38     13.24 o
 -10   3   8      259.81      243.23     15.70 o
  -9   3   8      161.84      198.55     27.67 o
  -8   3   8       76.53       74.59     11.90 o
  -7   3   8     1544.95     1501.61     56.24 o
  -6   3   8     1697.07     1745.99     35.90 o
  -5   3   8     1995.24     2087.59     40.54 o
  -4   3   8     1924.61     1879.21     44.98 o
  -3   3   8      831.16      845.09     37.77 o
  -2   3   8      441.87      430.61     18.34 o
  -1   3   8      928.29      870.44     41.61 o
   0   3   8     5837.09     5409.12    311.44 o
   1   3   8     3260.37     3133.54     78.46 o
   2   3   8      595.15      612.32     28.38 o
   3   3   8     1648.20     1638.53     54.44 o
   4   3   8     1044.85     1068.30     31.64 o
   5   3   8      218.55      224.71     41.76 o
   6   3   8      488.70      452.06     37.81 o
   7   3   8      272.16      296.74     26.92 o
   8   3   8       13.63        1.55     30.95 o
   9   3   8       38.78       -3.69     26.82 o
  10   3   8      142.27      208.09     37.02 o
  11   3   8       20.09       27.31     55.23 o
 -17   4   8       51.70       21.30     41.45 o
 -16   4   8      107.49      103.60     48.31 o
 -15   4   8       26.17       -4.33     27.56 o
 -14   4   8       24.10      -39.84     35.34 o
 -13   4   8       12.01       69.12     29.58 o
 -12   4   8      643.36      633.49     29.09 o
 -11   4   8      735.57      758.14     22.39 o
 -10   4   8      428.91      409.64     22.25 o
  -9   4   8      246.43      232.43     25.07 o
  -8   4   8      142.95      163.20     34.15 o
  -7   4   8      143.77      171.78     18.31 o
  -6   4   8      332.61      336.68     29.28 o
  -5   4   8      449.76      423.46     18.44 o
  -4   4   8      794.96      786.25     33.99 o
  -3   4   8      127.71      123.35     34.57 o
  -2   4   8      874.03      874.98     36.30 o
  -1   4   8       45.38       55.03     32.85 o
   0   4   8        5.36       31.59     13.83 o
   1   4   8      168.75      182.26     45.47 o
   2   4   8      502.95      461.81     28.75 o
   3   4   8      108.64      140.54     18.29 o
   4   4   8      330.43      351.50     31.58 o
   5   4   8      831.17      899.34     36.45 o
   6   4   8       51.90       44.48     23.03 o
   7   4   8      145.23      256.69     62.30 o
   8   4   8       67.77       26.50     73.75 o
   9   4   8       61.04       20.41     81.02 o
  10   4   8       13.46      -36.56     61.10 o
 -16   5   8      131.99      340.01    120.29 o
 -15   5   8        1.69      110.71     34.79 o
 -14   5   8       90.40       75.53     34.27 o
 -13   5   8      259.21      264.02     46.06 o
 -12   5   8      105.44      108.61     39.37 o
 -11   5   8        1.93       34.05     23.45 o
 -10   5   8      721.72      766.38     32.26 o
  -9   5   8      457.38      479.79     22.62 o
  -8   5   8      471.78      494.36     23.49 o
  -7   5   8       12.25      -21.36     18.95 o
  -6   5   8      232.00      261.66     20.43 o
  -5   5   8      520.05      468.23     29.20 o
  -4   5   8     1156.07     1215.33     55.64 o
  -3   5   8     2463.85     2560.19     50.65 o
  -2   5   8     5250.21     5321.12     92.14 o
  -1   5   8      653.48      675.83     26.10 o
   0   5   8     1405.91     1297.62     40.00 o
   1   5   8     1567.32     1597.59     41.92 o
   2   5   8     1341.89     1103.77    128.48 o
   3   5   8     1167.06     1251.02    136.26 o
   4   5   8     1901.59     1980.51     55.23 o
   5   5   8      146.86      232.57     74.76 o
   6   5   8      281.19      315.24     43.00 o
   7   5   8        7.90      -59.41     39.61 o
   8   5   8       23.62      115.59     46.82 o
 -14   6   8       29.75       37.30     66.91 o
 -13   6   8       10.26      -28.66    106.30 o
 -12   6   8       99.23      194.28    118.11 o
 -11   6   8        2.20       44.68     63.70 o
 -10   6   8        4.38      -25.07     40.50 o
  -9   6   8        2.20       10.09     37.24 o
  -8   6   8        0.52       29.12     34.03 o
  -7   6   8      146.22      163.98     23.34 o
  -6   6   8      274.00      233.26     22.27 o
  -5   6   8      157.32      220.36     43.95 o
  -4   6   8       59.19      113.75     16.86 o
  -3   6   8        0.12        6.33     26.55 o
  -2   6   8       95.47       79.61     43.61 o
  -1   6   8      234.77      295.00     34.51 o
   0   6   8        0.69       48.71     25.24 o
   1   6   8       62.27       28.41     50.84 o
   2   6   8       92.25      183.97     83.31 o
   3   6   8      210.35      100.55     49.94 o
   4   6   8      197.83      280.24     60.00 o
   5   6   8        5.96       21.81     38.92 o
   6   6   8       21.04      -56.47     59.79 o
 -10   7   8       15.61      132.99     77.32 o
  -9   7   8        0.83      212.38     80.99 o
  -7   7   8      192.33      341.85     84.98 o
  -6   7   8       39.49       85.99     43.46 o
  -5   7   8      902.58     1057.46     72.96 o
  -4   7   8      514.14      550.61     45.47 o
  -3   7   8      308.64      217.18     89.99 o
  -2   7   8      423.20      494.70     48.29 o
  -1   7   8      920.01      902.00     59.36 o
   0   7   8      505.45      501.25     45.87 o
   1   7   8      965.49      945.89     60.40 o
   2   7   8      330.52      541.39    141.19 o
 -20   1   9        6.57        0.39     44.52 o
 -19   1   9        7.83      243.90     75.38 o
 -18   1   9       46.57        2.27     53.99 o
 -17   1   9        4.32       26.18     16.99 o
 -16   1   9       52.04       75.73     35.17 o
 -15   1   9        0.28        0.25     19.88 o
 -14   1   9       36.89       43.58     19.67 o
 -13   1   9       52.86       83.07     15.29 o
 -12   1   9      598.06      588.83     14.67 o
 -11   1   9     1780.09     1730.55     56.32 o
 -10   1   9      541.34      509.96     14.50 o
  -9   1   9     1531.40     1471.97     40.09 o
  -8   1   9      997.04      964.65     30.07 o
  -7   1   9     1476.66     1427.89     32.05 o
  -6   1   9     4079.53     3773.99    185.40 o
  -5   1   9    12116.40    10860.55    871.54 o
  -4   1   9     3972.68     3910.09     85.60 o
  -3   1   9     5179.65     4691.56    406.13 o
  -2   1   9     4002.42     4100.79     67.45 o
  -1   1   9     1869.41     1890.25     57.20 o
   0   1   9     7588.24     6339.08    957.65 o
   1   1   9     3758.18     2013.12    842.42 o
   2   1   9     1844.49     1780.15     61.60 o
   3   1   9      514.93      545.11     30.58 o
   4   1   9       43.53       70.99     21.46 o
   5   1   9       55.32       68.31     21.04 o
   6   1   9      528.28      468.91     46.87 o
   7   1   9       94.81      103.15     16.28 o
   8   1   9      248.79      242.63     22.77 o
   9   1   9       11.04      -26.93     24.02 o
  10   1   9        0.40      -18.90     22.10 o
  11   1   9        9.11       19.36     29.13 o
 -19   2   9       22.03      -10.35     23.59 o
 -18   2   9      180.68      260.58     62.89 o
 -17   2   9       51.16       29.86     26.24 o
 -16   2   9       63.46      105.02     40.54 o
 -15   2   9      421.10      510.49     38.15 o
 -14   2   9      862.55      835.04     52.52 o
 -13   2   9      110.43      183.96     21.68 o
 -12   2   9     1174.35     1198.75     38.74 o
 -11   2   9       70.44      109.64     11.27 o
 -10   2   9      124.28      128.24     16.92 o
  -9   2   9        2.78       -3.87      9.83 o
  -8   2   9      771.77      804.23     29.89 o
  -7   2   9     1299.45     1365.39     35.95 o
  -6   2   9      520.15      556.14     15.80 o
  -5   2   9        2.45        1.79     13.10 o
  -4   2   9      150.23      174.56     13.50 o
  -3   2   9     2582.35     2546.45    130.65 o
  -2   2   9        1.53      -11.63     20.89 o
  -1   2   9       94.46      107.03     35.55 o
   0   2   9      169.86      182.30     20.62 o
   1   2   9       22.15       68.63     43.85 o
   2   2   9      414.75      381.81     19.41 o
   3   2   9     1676.54     1621.78     37.87 o
   4   2   9      672.07      630.79     25.53 o
   5   2   9       34.91       85.74     28.81 o
   6   2   9       47.64       23.77     17.18 o
   7   2   9      245.26      262.68     27.40 o
   8   2   9       46.77       21.10     21.54 o
   9   2   9      555.35      560.41     59.68 o
  10   2   9      312.45      391.60     48.51 o
  11   2   9        4.70      -44.90     29.93 o
 -19   3   9      122.80      127.89     40.99 o
 -18   3   9       55.23       55.36     45.65 o
 -17   3   9        1.55      -19.01     40.85 o
 -16   3   9       10.02       13.95     25.30 o
 -15   3   9       30.96       39.44     20.65 o
 -14   3   9      534.61      595.51     26.62 o
 -13   3   9       46.48       19.24     11.68 o
 -12   3   9      186.09      210.09     26.01 o
 -11   3   9      127.60      149.58     17.15 o
 -10   3   9      468.15      484.51     33.06 o
  -9   3   9      620.71      623.62     31.39 o
  -8   3   9     1826.67     1828.31     36.87 o
  -7   3   9     1962.13     1946.97     38.33 o
  -6   3   9       48.28       17.10     19.57 o
  -5   3   9      916.68      929.90     30.42 o
  -4   3   9     1934.89     2020.37     58.61 o
  -3   3   9     2479.14     2498.69     92.65 o
  -2   3   9     2419.57     2298.66     87.84 o
  -1   3   9     4527.11     3950.92    348.16 o
   0   3   9     1140.15     1186.79     41.60 o
   1   3   9       19.43       28.35     29.18 o
   2   3   9      110.63       82.89     20.16 o
   3   3   9      282.88      334.73     30.76 o
   4   3   9      227.06      212.38     26.47 o
   5   3   9      434.84      482.62     61.55 o
   6   3   9      292.06      329.35     51.59 o
   7   3   9       53.01      132.57     34.98 o
   8   3   9      356.19      244.98     34.01 o
   9   3   9       87.34      239.76     53.96 o
  10   3   9        1.77       32.27     40.19 o
 -17   4   9      455.73      484.38    114.75 o
 -16   4   9      606.09      664.07     91.71 o
 -15   4   9      257.10      335.35     42.07 o
 -14   4   9      101.38      139.15     55.33 o
 -13   4   9      360.18      363.34     24.49 o
 -12   4   9      194.09      167.87     15.50 o
 -11   4   9      624.66      661.88     22.84 o
 -10   4   9     1343.94     1376.93     57.08 o
  -9   4   9      557.65      576.43     35.49 o
  -8   4   9        4.86        4.81     13.04 o
  -7   4   9      450.62      441.92     21.15 o
  -6   4   9      344.82      395.24     34.55 o
  -5   4   9      218.78      175.05     26.76 o
  -4   4   9        0.38       13.14     31.68 o
  -3   4   9      553.14      648.82     25.04 o
  -2   4   9     1085.71     1021.78     57.72 o
  -1   4   9      120.90      158.81     16.21 o
   0   4   9       13.45      -12.19     14.14 o
   1   4   9      573.39      509.83     29.19 o
   2   4   9      734.95      694.95     25.22 o
   3   4   9       10.86       51.27     22.18 o
   4   4   9      305.75      355.47     32.63 o
   5   4   9     1301.09     1230.75     58.78 o
   6   4   9      872.09      968.90    108.09 o
   7   4   9      541.28      574.49     43.85 o
   8   4   9      392.34      363.89     52.41 o
   9   4   9      125.16      216.17    133.47 o
 -16   5   9       46.62      104.21     43.51 o
 -15   5   9        4.34       47.56     45.22 o
 -14   5   9        1.88       19.74     32.27 o
 -13   5   9        3.57      -11.69     28.99 o
 -12   5   9        3.69       -9.00     22.80 o
 -11   5   9       68.55      123.17     25.54 o
 -10   5   9      116.20      133.33     21.58 o
  -9   5   9      234.13      189.35     30.83 o
  -8   5   9       24.65       10.46     17.54 o
  -7   5   9       31.27       66.60     32.96 o
  -6   5   9      366.99      308.06     32.38 o
  -5   5   9       35.32      123.45     20.27 o
  -4   5   9        7.37       37.92     24.58 o
  -3   5   9      135.57      174.68     26.45 o
  -2   5   9      368.80      350.16     34.86 o
  -1   5   9        8.95      -28.31     18.87 o
   0   5   9        0.96      -16.67     38.15 o
   1   5   9      191.43      138.41     39.50 o
   2   5   9       12.55      -13.92     35.85 o
   3   5   9      143.73        9.04     31.03 o
   4   5   9      251.51      295.58     74.17 o
   5   5   9       14.61       41.17     48.04 o
   6   5   9       10.74       55.40     37.93 o
   7   5   9        2.53      -12.34     50.86 o
 -13   6   9       13.88      -66.44     44.29 o
 -12   6   9      394.62      223.69     43.79 o
 -11   6   9      710.77      731.26     53.51 o
 -10   6   9      233.18      289.77     53.32 o
  -9   6   9      331.42      248.88     27.08 o
  -8   6   9      324.60      306.40     23.28 o
  -7   6   9        7.38      -17.38     30.60 o
  -6   6   9        2.90       29.55     35.02 o
  -5   6   9      147.54      276.42     34.40 o
  -4   6   9       34.76      110.87     25.96 o
  -3   6   9        0.86      -54.48     50.41 o
  -2   6   9       28.18       27.06     24.63 o
  -1   6   9       91.05      119.35     43.75 o
   0   6   9      372.21      487.97     77.57 o
   1   6   9      307.25      403.29    109.66 o
   2   6   9       28.90       46.45     60.35 o
   3   6   9       65.41      205.05     72.43 o
   4   6   9      377.84      451.03     51.46 o
   5   6   9      102.11      170.72     53.48 o
  -9   7   9      276.90      -18.37     73.38 o
  -8   7   9      598.90      606.41     92.62 o
  -7   7   9       11.39        8.34     78.68 o
  -6   7   9       30.57       56.94     61.67 o
  -5   7   9       32.72      -35.50     77.00 o
  -4   7   9       13.42       -6.32     40.33 o
  -3   7   9       70.74      -28.53     41.08 o
  -2   7   9      525.28      528.54     81.11 o
  -1   7   9      274.56      175.13     94.76 o
   0   7   9       17.68        0.69    120.02 o
 -19   0  10     1015.64      905.82     97.93 o
 -17   0  10      295.10      138.37     64.86 o
 -16   0  10      110.06      174.42     62.56 o
 -15   0  10       72.03       39.39     26.50 o
 -14   0  10       12.25       33.73     26.50 o
 -13   0  10      721.26      756.77     73.75 o
 -12   0  10     3886.22     3786.25    261.12 o
 -11   0  10      152.04      159.35     17.30 o
 -10   0  10      148.55      105.86     27.65 o
  -9   0  10       37.13       39.93     16.21 o
  -8   0  10      208.60      220.93     22.55 o
  -7   0  10     2401.32     2352.88     64.79 o
  -6   0  10      170.84      190.09     15.70 o
  -5   0  10       23.03       18.23     11.59 o
  -4   0  10     2006.38     1873.77     77.53 o
  -3   0  10     2405.23     2278.78    142.57 o
  -2   0  10     2351.30     2264.08    126.47 o
  -1   0  10      927.38      946.07     76.03 o
   0   0  10     1671.49     1800.17     68.68 o
   1   0  10      325.27      316.28     35.50 o
   2   0  10     1979.85     1820.57     75.76 o
   3   0  10     5754.44     5736.89    271.79 o
   4   0  10     3107.75     2986.77    192.90 o
   5   0  10     1489.11     1400.14     63.59 o
   6   0  10      622.34      563.07     26.07 o
   7   0  10      297.42      314.55     57.55 o
   8   0  10      217.03      226.52     54.00 o
   9   0  10      219.46      359.83     75.73 o
  10   0  10      277.47      239.77     32.61 o
 -20   1  10        2.13      -87.91     67.71 o
 -19   1  10        9.70       51.78     47.65 o
 -18   1  10       48.50       94.62     67.92 o
 -17   1  10      137.68      179.55     23.31 o
 -16   1  10      282.35      342.00     43.05 o
 -15   1  10        5.21       18.19     22.47 o
 -14   1  10      274.39      265.11     16.79 o
 -13   1  10      356.18      380.86     11.47 o
 -12   1  10      428.40      420.21     20.06 o
 -11   1  10        3.13       32.13     11.82 o
 -10   1  10     1098.54     1025.82     28.10 o
  -9   1  10      477.20      499.46     26.45 o
  -8   1  10      893.67      931.13     25.78 o
  -7   1  10      271.58      288.58     21.79 o
  -6   1  10      694.73      690.95     47.98 o
  -5   1  10      686.71      654.91     35.45 o
  -4   1  10      536.56      506.13     21.64 o
  -3   1  10     2255.64     2274.53     64.94 o
  -2   1  10       19.19       22.31     31.00 o
  -1   1  10     1630.12     1562.73     90.24 o
   0   1  10       19.67       18.56     14.22 o
   1   1  10      217.81      181.44     38.59 o
   2   1  10      118.31      155.10     35.14 o
   3   1  10      694.40      745.24     32.01 o
   4   1  10       13.38       63.95     20.71 o
   5   1  10      350.37      342.40     19.85 o
   6   1  10       57.46       49.55     33.82 o
   7   1  10        0.34       36.40     37.12 o
   8   1  10       14.59       69.24     31.87 o
   9   1  10       24.08       67.66     38.43 o
  10   1  10       31.99      -31.41     25.65 o
 -19   2  10       12.54      -41.37     27.58 o
 -18   2  10       37.52      -17.16     25.53 o
 -17   2  10      643.89      764.01     78.42 o
 -16   2  10      503.57      509.71     45.21 o
 -15   2  10       93.74       96.06     28.87 o
 -14   2  10      587.24      613.97     32.14 o
 -13   2  10        4.70       45.29     20.08 o
 -12   2  10       39.21       48.36     12.61 o
 -11   2  10      204.05      211.34     16.38 o
 -10   2  10      367.71      354.32     19.68 o
  -9   2  10        7.13        5.43     15.67 o
  -8   2  10        9.04      -11.17     10.83 o
  -7   2  10       18.12       11.19     14.88 o
  -6   2  10       52.76       65.28     20.59 o
  -5   2  10     1186.52     1214.07     46.89 o
  -4   2  10     1240.47     1256.50     37.23 o
  -3   2  10      729.52      769.46     35.09 o
  -2   2  10      497.80      514.19     45.10 o
  -1   2  10      221.02      232.00     29.51 o
   0   2  10     1034.02     1095.36     40.87 o
   1   2  10     1244.58     1381.99     43.63 o
   2   2  10     2410.66     2338.22     63.44 o
   3   2  10      763.59      733.79     26.89 o
   4   2  10     1530.93     1459.85     73.90 o
   5   2  10     1010.84     1009.61     63.61 o
   6   2  10      811.56      813.42     38.57 o
   7   2  10      771.43      802.85     85.44 o
   8   2  10      141.81      101.33     38.24 o
   9   2  10       65.30       -9.40     52.94 o
  10   2  10        3.06      -24.22     29.44 o
 -18   3  10       63.36       33.81     32.79 o
 -17   3  10       79.34       79.91     50.36 o
 -16   3  10        1.95       20.57     35.25 o
 -15   3  10      107.64      120.79     19.94 o
 -14   3  10      232.11      296.27     23.44 o
 -13   3  10      103.92      151.11     14.68 o
 -12   3  10      118.44      176.76     17.33 o
 -11   3  10     1995.19     2015.20     44.90 o
 -10   3  10     2256.74     2387.82     44.38 o
  -9   3  10      628.13      654.44     21.74 o
  -8   3  10      769.94      827.39     34.30 o
  -7   3  10      541.00      551.23     27.85 o
  -6   3  10      373.65      411.05     20.81 o
  -5   3  10     2379.26     2404.14     78.38 o
  -4   3  10     3308.72     2968.14    191.26 o
  -3   3  10      919.66      835.57     96.57 o
  -2   3  10      950.23      972.46     33.80 o
  -1   3  10      588.93      660.54     29.37 o
   0   3  10       89.10       88.68     37.61 o
   1   3  10      228.75      190.26     23.29 o
   2   3  10        4.38      -20.02     36.66 o
   3   3  10       10.15       49.83     20.73 o
   4   3  10       22.77      -15.84     26.20 o
   5   3  10        1.23       18.81     49.59 o
   6   3  10        1.38        4.20     33.21 o
   7   3  10       40.94      -17.53     28.61 o
   8   3  10       50.84      -23.06     41.30 o
   9   3  10       13.07      -33.61     45.23 o
 -17   4  10       46.85       71.68     31.98 o
 -16   4  10      110.76      144.11     66.78 o
 -15   4  10      256.62      276.04     31.83 o
 -14   4  10       89.94       79.25     19.70 o
 -13   4  10       33.29        4.27     22.94 o
 -12   4  10        2.61       55.71     33.30 o
 -11   4  10        2.00       28.37     28.17 o
 -10   4  10      130.47      106.25     22.85 o
  -9   4  10       12.07       22.07     43.47 o
  -8   4  10      163.22      157.86     18.99 o
  -7   4  10       97.59       65.39     20.47 o
  -6   4  10      741.47      733.82     42.63 o
  -5   4  10       22.43        8.31     17.05 o
  -4   4  10        8.28       57.78     31.27 o
  -3   4  10      178.18      196.83     35.20 o
  -2   4  10       50.73       28.20     15.85 o
  -1   4  10        8.08      -21.97     19.77 o
   0   4  10      844.88      850.15     33.62 o
   1   4  10     1224.76     1272.92     38.70 o
   2   4  10      466.73      486.34     28.57 o
   3   4  10       25.56       25.92     81.76 o
   4   4  10       95.39       89.88     52.39 o
   5   4  10       18.97       50.73     33.13 o
   6   4  10      100.15      142.74     36.05 o
   7   4  10      600.15      681.33     60.79 o
   8   4  10      163.89       91.66     60.96 o
 -15   5  10       74.62       15.38     31.63 o
 -14   5  10      550.83      411.53    122.59 o
 -13   5  10      499.46      538.06     28.50 o
 -12   5  10      488.36      469.63     42.39 o
 -11   5  10       99.21      145.33     30.34 o
 -10   5  10      264.39      224.28     20.90 o
  -9   5  10      825.12      837.80     79.25 o
  -8   5  10     1665.29     1655.33     88.59 o
  -7   5  10     1767.78     1783.48     70.47 o
  -6   5  10     2427.14     2320.67    115.25 o
  -5   5  10     1256.71     1022.00     83.00 o
  -4   5  10      248.11      282.18     41.01 o
  -3   5  10      853.26      898.67     47.36 o
  -2   5  10     1188.79     1132.31     87.09 o
  -1   5  10      543.59      532.54     45.16 o
   0   5  10      414.00      371.35    122.00 o
   1   5  10      210.41      193.72     34.98 o
   2   5  10       16.88        2.78     47.51 o
   3   5  10      100.66      123.29     53.03 o
   4   5  10        0.26        2.56     63.14 o
   5   5  10      143.00      160.13     49.04 o
   6   5  10       43.18       35.87     80.03 o
 -12   6  10       62.24      151.94     73.26 o
 -11   6  10        1.55      -40.02     37.13 o
 -10   6  10        4.93      -70.48     46.99 o
  -9   6  10       56.05       65.37     49.74 o
  -8   6  10        2.46       31.36     83.31 o
  -7   6  10       15.74       -9.01     37.32 o
  -6   6  10      500.12      456.32     91.24 o
  -5   6  10       43.27       79.21     25.90 o
  -4   6  10       29.73      -45.22     30.14 o
  -3   6  10        0.10       53.20     26.19 o
  -2   6  10       25.02      -46.92     77.02 o
  -1   6  10       28.48       98.25     96.23 o
   0   6  10      114.10       42.39     53.67 o
   1   6  10      342.87      344.98    112.05 o
   2   6  10       10.52      -22.27     55.01 o
   3   6  10        1.25       18.72     53.17 o
  -8   7  10      324.64      538.36    173.92 o
  -7   7  10      407.19      511.93     62.88 o
  -6   7  10      343.19      368.39     60.52 o
  -5   7  10      604.43      605.33     52.21 o
  -4   7  10      496.50      600.31    120.21 o
  -3   7  10      585.29      524.77     50.11 o
  -2   7  10       68.68      -50.74     43.19 o
 -20   1  11       18.69       -3.85     76.78 o
 -19   1  11       27.26        5.98     68.26 o
 -18   1  11        7.23        7.82     27.04 o
 -17   1  11      296.85      320.54     37.19 o
 -16   1  11      711.75      723.46     55.41 o
 -15   1  11      408.37      448.15     22.83 o
 -14   1  11     1308.25     1324.51     35.39 o
 -13   1  11      156.24      157.10     18.45 o
 -12   1  11      432.09      461.36     21.14 o
 -11   1  11     1882.44     1776.12     56.58 o
 -10   1  11     2525.00     2409.74     81.82 o
  -9   1  11     1980.77     1938.04     54.69 o
  -8   1  11     3358.17     2861.73    207.80 o
  -7   1  11      966.12      974.80     27.49 o
  -6   1  11      444.66      470.31     71.08 o
  -5   1  11     2120.66     2197.99     46.22 o
  -4   1  11     1859.49     1803.41     43.28 o
  -3   1  11      542.22      500.98     41.18 o
  -2   1  11       13.18      -15.41     14.93 o
  -1   1  11       49.71       44.12     18.72 o
   0   1  11      348.80      258.79     51.56 o
   1   1  11      334.16      298.61     40.36 o
   2   1  11       61.74       75.11     34.40 o
   3   1  11        3.13      -25.10     16.73 o
   4   1  11       20.95       13.53     23.60 o
   5   1  11      576.58      619.86     56.10 o
   6   1  11        7.04      -10.99     17.99 o
   7   1  11      708.44      731.77     59.69 o
   8   1  11      453.67      505.63     45.09 o
   9   1  11       73.60      143.32     43.48 o
 -19   2  11       23.78       66.01    103.82 o
 -18   2  11       70.27      108.81     79.59 o
 -17   2  11       58.23      113.55     53.40 o
 -16   2  11       73.67       63.74     33.29 o
 -15   2  11      369.45      362.14     25.43 o
 -14   2  11        2.09       30.01     11.82 o
 -13   2  11       91.24       79.90     17.87 o
 -12   2  11      110.15      144.71     14.27 o
 -11   2  11       82.17       91.21     11.54 o
 -10   2  11        3.76       -6.24     16.08 o
  -9   2  11      568.07      566.27     19.94 o
  -8   2  11     1529.10     1444.75     39.56 o
  -7   2  11     1998.84     1926.38     65.62 o
  -6   2  11       97.30       99.32     16.17 o
  -5   2  11      584.40      576.77     26.03 o
  -4   2  11        7.75       33.78     16.69 o
  -3   2  11      111.89      128.85     56.59 o
  -2   2  11     2759.01     2795.35     96.65 o
  -1   2  11     2233.87     2176.77     68.47 o
   0   2  11      124.94      151.97     48.84 o
   1   2  11      471.12      469.11     51.63 o
   2   2  11      291.12      324.23     20.77 o
   3   2  11       80.88       50.35     15.91 o
   4   2  11      376.19      303.37     65.20 o
   5   2  11      700.41      605.93     34.09 o
   6   2  11      225.15      312.20     91.79 o
   7   2  11        7.45       -6.83     32.71 o
   8   2  11        0.96      -44.74     29.83 o
   9   2  11        1.27       -2.50     30.09 o
 -18   3  11       72.68      130.35     43.71 o
 -17   3  11       43.80       22.38     39.09 o
 -16   3  11       70.49      113.31     96.72 o
 -15   3  11       85.64       87.75     21.65 o
 -14   3  11      370.03      381.64     32.20 o
 -13   3  11      319.20      354.33     35.74 o
 -12   3  11     1305.49     1237.35     28.27 o
 -11   3  11      313.73      293.97     17.55 o
 -10   3  11       73.44       68.83     14.55 o
  -9   3  11      573.26      551.89     20.93 o
  -8   3  11      748.68      752.63     23.34 o
  -7   3  11      936.39      915.33     34.19 o
  -6   3  11     1604.81     1582.62     49.39 o
  -5   3  11     2576.43     2441.51    100.92 o
  -4   3  11      405.76      347.43     34.82 o
  -3   3  11        3.29       -5.16     32.83 o
  -2   3  11       41.49       57.39     22.71 o
  -1   3  11        1.25      -21.64     21.94 o
   0   3  11       57.75       52.35     33.53 o
   1   3  11      430.19      437.34     28.46 o
   2   3  11      480.89      442.73     50.17 o
   3   3  11      327.95      399.78     38.39 o
   4   3  11      361.07      433.91     69.55 o
   5   3  11       31.87       72.92     33.82 o
   6   3  11       23.89      100.59     44.00 o
   7   3  11       19.32       -1.37     55.64 o
   8   3  11       12.64        6.18     78.88 o
 -17   4  11       91.39      159.38     96.63 o
 -16   4  11       88.94       17.98     54.35 o
 -15   4  11      209.52      255.84     30.59 o
 -14   4  11       53.75       33.63     29.80 o
 -13   4  11       72.68       37.29     50.51 o
 -12   4  11       41.10       17.50     31.93 o
 -11   4  11       24.18       10.77     16.46 o
 -10   4  11      785.25      724.64     33.78 o
  -9   4  11      384.73      376.87     26.95 o
  -8   4  11      215.55      161.72     30.22 o
  -7   4  11      340.96      294.18     43.87 o
  -6   4  11     1042.70     1072.24     31.70 o
  -5   4  11      619.87      674.72     47.96 o
  -4   4  11     1547.80     1457.72     53.48 o
  -3   4  11      669.11      688.67     38.73 o
  -2   4  11     1062.70     1004.14     68.78 o
  -1   4  11      290.12      309.84     25.41 o
   0   4  11     1145.00     1167.86     52.70 o
   1   4  11     2187.16     2251.22     94.64 o
   2   4  11     1118.59     1292.80    126.25 o
   3   4  11      774.93      913.95     54.63 o
   4   4  11      526.08      538.15     51.48 o
   5   4  11        5.48       32.63     45.59 o
   6   4  11      124.89       11.60     33.39 o
 -15   5  11       59.39      123.61     46.18 o
 -14   5  11       11.83       47.41     37.84 o
 -13   5  11       68.59      111.77     55.43 o
 -12   5  11        2.16       39.97     49.99 o
 -11   5  11       74.93       16.12     32.10 o
 -10   5  11      218.39      270.64     35.14 o
  -9   5  11        1.77       17.14     24.36 o
  -8   5  11       61.23       59.27     19.87 o
  -7   5  11      153.43       84.57     21.10 o
  -6   5  11        9.26       -5.62     18.20 o
  -5   5  11        2.43       -9.70     22.12 o
  -4   5  11       18.15       50.85     25.62 o
  -3   5  11       74.61       17.31     27.95 o
  -2   5  11       99.55      148.81     55.66 o
  -1   5  11       20.45       82.88     44.50 o
   0   5  11        0.61       88.25     66.84 o
   1   5  11       43.07      110.72     89.98 o
   2   5  11        5.18      -51.57     34.38 o
   3   5  11       34.17       55.69     35.41 o
   4   5  11       29.92      130.28     66.14 o
   5   5  11       16.13       45.79     76.49 o
 -12   6  11        7.54       31.29     45.19 o
 -11   6  11      159.34      376.76    128.45 o
 -10   6  11      148.84      350.40     54.05 o
  -9   6  11       23.26       88.74     99.47 o
  -8   6  11      170.27      239.57     53.37 o
  -7   6  11      241.94      353.11     36.19 o
  -6   6  11      153.60       90.94     38.50 o
  -5   6  11     1032.65      906.68     56.34 o
  -4   6  11      693.42      787.37    138.16 o
  -3   6  11      443.05      527.14     53.49 o
  -2   6  11      313.61      367.66     43.84 o
  -1   6  11      451.36      540.21     50.25 o
   0   6  11      213.62      366.03     75.99 o
   1   6  11      857.50      938.41     61.22 o
   2   6  11     1481.60     1535.15     74.35 o
 -20   0  12        1.02      -15.60     73.80 o
 -19   0  12      110.67       84.38     72.24 o
 -18   0  12        1.74      -55.98     65.12 o
 -17   0  12      301.56      336.71     29.62 o
 -16   0  12        7.83      -17.52     26.37 o
 -15   0  12       54.60       47.67     15.82 o
 -14   0  12      410.84      424.87     31.33 o
 -13   0  12      809.83      861.20     67.29 o
 -12   0  12     1624.71     1597.47    114.21 o
 -11   0  12      657.74      650.11     53.54 o
 -10   0  12      107.58      140.93     22.46 o
  -9   0  12     1112.97     1156.40    131.96 o
  -8   0  12     2699.88     2505.91    196.36 o
  -7   0  12     2071.92     1933.42    105.33 o
  -6   0  12     4219.57     4024.79    167.18 o
  -5   0  12     1971.89     1946.46     89.06 o
  -4   0  12      367.99      376.24     28.39 o
  -3   0  12     1353.88     1194.75    143.35 o
  -2   0  12     7168.21     6574.52    751.62 o
  -1   0  12     1100.85      954.58    181.45 o
   0   0  12     2391.58     1927.90    435.55 o
   1   0  12     3026.34     3016.82    271.09 o
   2   0  12      116.93      124.64     21.51 o
   3   0  12       41.41       69.35     71.30 o
   4   0  12     1439.00     1417.85    128.32 o
   5   0  12      109.46      115.27     38.83 o
   6   0  12      295.18      348.04     32.51 o
   7   0  12       87.49      153.40     39.52 o
   8   0  12       12.04       48.32     42.06 o
 -19   1  12       15.83       36.60     24.99 o
 -18   1  12        6.83     -102.61     68.40 o
 -17   1  12       14.66       30.63     38.40 o
 -16   1  12      107.31      109.07     34.70 o
 -15   1  12        7.55       38.69     10.25 o
 -14   1  12      498.22      486.06     20.07 o
 -13   1  12      130.11      159.76     15.87 o
 -12   1  12       11.44       36.31     11.35 o
 -11   1  12       20.40       53.35     15.53 o
 -10   1  12        1.41        4.91     14.18 o
  -9   1  12      331.98      315.61     16.53 o
  -8   1  12     1246.08     1177.25     47.27 o
  -7   1  12       64.66       71.22     15.63 o
  -6   1  12      198.17      165.60     14.32 o
  -5   1  12      497.71      513.19     25.57 o
  -4   1  12        0.51        0.23     15.52 o
  -3   1  12        7.22       68.94     29.20 o
  -2   1  12      422.93      356.65     32.01 o
  -1   1  12       69.28      118.85     36.83 o
   0   1  12      426.50      319.55     66.81 o
   1   1  12      530.73      539.37     33.42 o
   2   1  12       15.59        1.55     17.77 o
   3   1  12       98.19       77.31     28.39 o
   4   1  12      173.34      194.78     30.42 o
   5   1  12      257.97      250.59     38.40 o
   6   1  12        3.97       17.47     50.48 o
   7   1  12      317.96      346.43     34.46 o
   8   1  12       85.59      126.07     37.26 o
 -19   2  12        1.91       26.85     72.15 o
 -18   2  12        1.09      -41.08     27.38 o
 -17   2  12       45.23       32.52     32.66 o
 -16   2  12       14.75       68.40     22.26 o
 -15   2  12       87.29       47.08     19.70 o
 -14   2  12      523.62      543.73     24.04 o
 -13   2  12      150.28      169.98     12.87 o
 -12   2  12        3.93        5.60     17.63 o
 -11   2  12      921.11      934.30     31.01 o
 -10   2  12     1522.24     1465.39     25.93 o
  -9   2  12      706.25      681.21     23.80 o
  -8   2  12     1397.61     1319.02     30.12 o
  -7   2  12     2583.66     2521.81     60.98 o
  -6   2  12       99.53      104.54     14.77 o
  -5   2  12     1626.79     1650.28     48.17 o
  -4   2  12     2319.52     2320.59     62.55 o
  -3   2  12     1915.15     1942.39     97.25 o
  -2   2  12      714.52      738.06     35.16 o
  -1   2  12     1913.25     1845.94     53.87 o
   0   2  12     1554.25     1581.45     70.60 o
   1   2  12      546.25      546.95     35.40 o
   2   2  12      526.22      612.07     60.86 o
   3   2  12      662.70      653.31     32.76 o
   4   2  12        4.87        6.60     43.98 o
   5   2  12       35.77      111.99     24.35 o
   6   2  12       50.01       24.55    110.49 o
   7   2  12        2.90        3.03     53.33 o
 -18   3  12        1.94      -38.75     68.94 o
 -17   3  12      215.32      152.53     42.14 o
 -16   3  12      174.95      131.46     86.51 o
 -15   3  12      303.56      322.38     45.80 o
 -14   3  12      729.10      817.99     70.50 o
 -13   3  12       58.34      106.99     30.42 o
 -12   3  12        5.67       36.34     25.71 o
 -11   3  12      111.01       50.67     28.10 o
 -10   3  12      309.02      333.28     31.09 o
  -9   3  12      661.36      673.84     26.04 o
  -8   3  12      315.49      304.15     23.30 o
  -7   3  12        5.08        6.66     12.05 o
  -6   3  12      419.52      437.12     22.91 o
  -5   3  12       59.23       56.42     36.39 o
  -4   3  12      614.79      670.60     31.25 o
  -3   3  12       11.31        4.14     24.51 o
  -2   3  12      419.91      390.57     41.10 o
  -1   3  12      538.60      538.37     46.36 o
   0   3  12        7.16       11.22     52.83 o
   1   3  12      101.75      106.07     42.18 o
   2   3  12      502.24      605.41    104.17 o
   3   3  12      163.68      294.06     41.32 o
   4   3  12       16.14       22.44     34.36 o
   5   3  12      242.26      267.72     46.12 o
   6   3  12      419.57      465.46     99.52 o
   7   3  12      143.76      104.60     96.03 o
 -17   4  12       17.04      -12.60     48.67 o
 -16   4  12      117.29       99.38     65.97 o
 -15   4  12        5.22        3.37     50.74 o
 -14   4  12       15.18       49.84     52.58 o
 -13   4  12        1.41      -24.45     23.62 o
 -12   4  12       29.31       51.90     36.66 o
 -11   4  12      235.35      247.32     20.84 o
 -10   4  12      173.70      221.42     26.91 o
  -9   4  12      265.97      275.94     32.52 o
  -8   4  12        6.50       14.65     15.70 o
  -7   4  12       12.59       49.45     17.52 o
  -6   4  12       79.03      108.83     24.06 o
  -5   4  12      771.37      654.36     48.41 o
  -4   4  12      188.49      158.11     30.49 o
  -3   4  12     1589.91     1615.85     69.67 o
  -2   4  12      334.71      345.96     33.96 o
  -1   4  12        2.98      -44.78     29.85 o
   0   4  12       38.09       28.06     30.11 o
   1   4  12      100.68      220.74     40.32 o
   2   4  12      303.20      325.79     43.36 o
   3   4  12      310.47      447.04    102.01 o
   4   4  12      174.27      269.85     80.51 o
   5   4  12        2.94      -39.53     62.42 o
 -15   5  12       26.89      143.45    135.07 o
 -14   5  12       36.03        9.10     30.59 o
 -13   5  12      379.46      431.44     48.34 o
 -12   5  12      426.24      524.08     44.13 o
 -11   5  12      702.65      733.57     66.09 o
 -10   5  12      229.21      273.63     41.69 o
  -9   5  12      238.89      262.34     31.11 o
  -8   5  12        7.09       93.31     26.33 o
  -7   5  12       16.87      -27.86     26.95 o
  -6   5  12      134.92      198.63     48.10 o
  -5   5  12       74.80       93.20     29.38 o
  -4   5  12       35.41       60.62     28.70 o
  -3   5  12       27.00       91.67     49.86 o
  -2   5  12      709.06      750.71    103.96 o
  -1   5  12      630.13      696.72     47.57 o
   0   5  12       40.44       19.02     61.33 o
   1   5  12       13.17       10.34     42.25 o
   2   5  12       91.05       96.11     79.22 o
   3   5  12      131.42      100.18     48.75 o
 -11   6  12      113.10       19.87     68.72 o
 -10   6  12      192.44      176.61     52.43 o
  -9   6  12        0.98      161.87     57.78 o
  -8   6  12        3.66       74.57     36.97 o
  -7   6  12        3.15        2.09     36.53 o
  -6   6  12        2.17       40.84     46.41 o
  -5   6  12        8.17        5.51     69.47 o
  -4   6  12       65.71       25.30     40.13 o
  -3   6  12      193.18      269.60     71.80 o
  -2   6  12        0.10      124.75     80.49 o
  -1   6  12       19.29       33.57     47.29 o
   0   6  12       63.02      -13.38     43.79 o
 -19   1  13      209.32      237.21     33.22 o
 -18   1  13       75.60       45.48     74.33 o
 -17   1  13        5.91       -7.23     23.21 o
 -16   1  13       52.54       70.84     32.71 o
 -15   1  13      468.29      475.25     32.63 o
 -14   1  13      341.89      323.26     14.96 o
 -13   1  13      102.88      150.08     18.00 o
 -12   1  13      283.53      310.80     20.18 o
 -11   1  13        1.62       13.83     15.51 o
 -10   1  13        1.42       38.31     26.11 o
  -9   1  13       22.50      -11.13     12.40 o
  -8   1  13      137.69      115.28     29.84 o
  -7   1  13      593.53      518.17     23.30 o
  -6   1  13      465.12      428.79     37.60 o
  -5   1  13      995.14      952.65     84.04 o
  -4   1  13     1942.94     1925.43     88.49 o
  -3   1  13      828.38      770.07     69.61 o
  -2   1  13     1268.32     1222.11     92.17 o
  -1   1  13      229.66      188.11     34.13 o
   0   1  13      588.83      558.37     68.90 o
   1   1  13      777.02      791.04     68.54 o
   2   1  13     1041.10     1007.19    115.59 o
   3   1  13      851.82      796.77     31.57 o
   4   1  13     1182.41     1136.67     38.35 o
   5   1  13       71.95      114.47     29.25 o
   6   1  13      176.37      329.52     48.27 o
   7   1  13      101.69      134.56     59.57 o
 -19   2  13      204.90      266.67     49.40 o
 -18   2  13        1.80      -44.64     29.76 o
 -17   2  13       11.04       30.55     30.99 o
 -16   2  13       29.38       -5.91     23.51 o
 -15   2  13       61.32       39.53     21.92 o
 -14   2  13      161.17      181.71     24.57 o
 -13   2  13      650.06      674.01     36.03 o
 -12   2  13     1200.02     1157.52     24.38 o
 -11   2  13      196.11      257.59     19.28 o
 -10   2  13       58.71       68.22     15.84 o
  -9   2  13      137.31      177.38     26.84 o
  -8   2  13       41.69       79.26     26.45 o
  -7   2  13      257.50      202.75     23.99 o
  -6   2  13     2090.89     2093.30     38.94 o
  -5   2  13      515.84      514.78     26.70 o
  -4   2  13      145.66       48.31     26.64 o
  -3   2  13      192.18      191.83     27.93 o
  -2   2  13       41.85       33.39     24.10 o
  -1   2  13       18.62       41.52     26.14 o
   0   2  13      304.18      328.97     54.01 o
   1   2  13      284.08      213.43    115.55 o
   2   2  13        9.67       52.25    189.26 o
   3   2  13       22.47       16.70     69.28 o
   4   2  13      117.97      157.74     45.95 o
   5   2  13       74.73      131.61     77.63 o
   6   2  13        3.04      -59.14     62.77 o
 -18   3  13        8.81      -57.12     89.73 o
 -17   3  13      312.54      412.84     83.71 o
 -16   3  13      101.18      108.74     55.99 o
 -15   3  13        9.54      -21.74     28.81 o
 -14   3  13       41.20       16.53     38.70 o
 -13   3  13        4.95       -6.46     17.04 o
 -12   3  13       79.15       44.43     29.75 o
 -11   3  13      273.61      310.81     22.04 o
 -10   3  13      594.81      623.09     30.04 o
  -9   3  13       23.91        9.83     34.46 o
  -8   3  13      358.90      369.16     20.67 o
  -7   3  13      416.15      391.41     26.24 o
  -6   3  13      147.64      205.83     24.91 o
  -5   3  13      361.60      329.78     26.01 o
  -4   3  13      106.37      137.10     65.01 o
  -3   3  13      220.96      261.83     26.91 o
  -2   3  13     1161.85     1198.19     60.13 o
  -1   3  13      734.38      882.54     42.66 o
   0   3  13      418.35      362.89     87.97 o
   1   3  13      289.31      325.84     48.25 o
   2   3  13       36.30       -7.36     35.55 o
   3   3  13        7.98      -38.16     56.13 o
   4   3  13      353.48      373.24     62.71 o
   5   3  13      540.92      459.80     61.18 o
 -16   4  13       36.99        5.83     36.83 o
 -15   4  13      251.88      249.79     36.11 o
 -14   4  13      493.13      617.32     65.80 o
 -13   4  13      259.91      223.53     40.79 o
 -12   4  13      186.80      196.44     38.00 o
 -11   4  13      716.87      733.37     46.76 o
 -10   4  13      303.59      397.38     33.94 o
  -9   4  13      797.41      743.32     30.76 o
  -8   4  13     1383.45     1368.52     42.74 o
  -7   4  13      190.18      219.19     25.79 o
  -6   4  13      171.02      234.36     23.45 o
  -5   4  13      975.80      916.44     59.02 o
  -4   4  13      655.15      739.30     58.32 o
  -3   4  13      778.42      814.99     65.34 o
  -2   4  13      758.09      663.87     85.87 o
  -1   4  13      370.15      380.44     43.54 o
   0   4  13        7.90       28.23     33.29 o
   1   4  13        1.68       58.22     33.55 o
   2   4  13       62.46       26.37     38.30 o
   3   4  13        8.89      -57.44     44.66 o
   4   4  13        0.72       31.10     59.02 o
 -14   5  13       10.22       31.15     37.38 o
 -13   5  13        2.70      -13.35     77.19 o
 -12   5  13       88.99      121.56     38.35 o
 -11   5  13        5.05      -67.45     44.96 o
 -10   5  13        4.71      -10.56     24.49 o
  -9   5  13       14.22       69.42     33.73 o
  -8   5  13       17.73       45.28     32.51 o
  -7   5  13       45.84       88.83     29.51 o
  -6   5  13        8.41      -10.95     23.71 o
  -5   5  13       24.87       12.84     44.73 o
  -4   5  13       89.07       79.65     37.38 o
  -3   5  13        6.65      -56.96     37.97 o
  -2   5  13        0.38       -5.55     37.26 o
  -1   5  13       57.95       18.16     46.68 o
   0   5  13      153.24      171.67     78.64 o
   1   5  13       90.85      164.32     99.29 o
  -9   6  13      607.22      631.55     62.42 o
  -8   6  13      383.97      356.84     81.11 o
  -7   6  13      355.89      247.05     75.59 o
  -6   6  13      114.11      170.48     87.39 o
  -5   6  13      235.10      254.15    132.47 o
  -4   6  13      171.71      230.94     42.17 o
  -3   6  13      886.87      956.19     56.51 o
 -19   0  14      129.60      368.37     88.94 o
 -18   0  14      232.69      331.31     79.07 o
 -17   0  14      527.46      641.12    125.98 o
 -16   0  14      769.17      821.47     48.06 o
 -15   0  14        7.32       25.09     20.99 o
 -14   0  14      343.42      375.59     23.18 o
 -13   0  14      957.11      951.40     53.56 o
 -12   0  14      715.43      717.04     58.11 o
 -11   0  14      910.87      905.32     73.11 o
 -10   0  14     2279.24     2135.79     81.97 o
  -9   0  14       13.98       34.25     24.85 o
  -8   0  14      330.48      309.52     53.69 o
  -7   0  14      938.02      927.93     68.60 o
  -6   0  14     1257.97     1197.14     87.70 o
  -5   0  14      284.04      249.93     54.88 o
  -4   0  14      531.21      488.87     48.00 o
  -3   0  14     1070.22     1067.45    137.32 o
  -2   0  14      404.44      377.09     70.87 o
  -1   0  14      157.88       96.95     24.78 o
   0   0  14        1.55       83.98     49.75 o
   1   0  14       84.52      -36.82     24.54 o
   2   0  14        9.46       42.07     37.62 o
   3   0  14        6.69      -45.33     33.62 o
   4   0  14      388.77      480.51    135.90 o
   5   0  14     1120.92     1202.81     66.91 o
 -19   1  14       30.78       -3.39     33.89 o
 -18   1  14        2.96       34.27     21.95 o
 -17   1  14       67.17       64.66     42.16 o
 -16   1  14       17.55       46.51     48.76 o
 -15   1  14       53.86       71.70     22.84 o
 -14   1  14        8.50       26.78     19.33 o
 -13   1  14      405.75      430.72     22.20 o
 -12   1  14       29.15       15.28     18.92 o
 -11   1  14      429.24      415.95     18.06 o
 -10   1  14      198.90      220.58     15.45 o
  -9   1  14      115.36      114.24     29.88 o
  -8   1  14       48.34       29.72     23.72 o
  -7   1  14        7.95       15.49     17.21 o
  -6   1  14       98.59       81.43     21.05 o
  -5   1  14      116.49      135.86     18.99 o
  -4   1  14      552.25      526.42     44.10 o
  -3   1  14      225.08      238.45     23.51 o
  -2   1  14      237.60      183.83     40.50 o
  -1   1  14      162.40      187.57     49.79 o
   0   1  14       11.77       26.51     29.74 o
   1   1  14       96.91      113.72     18.66 o
   2   1  14       86.58       36.23     30.86 o
   3   1  14      222.38      277.10     61.99 o
   4   1  14      195.63       69.13     45.17 o
   5   1  14       24.21       -2.17     35.26 o
 -18   2  14      161.92       48.00     41.29 o
 -17   2  14       18.76       54.42     69.86 o
 -16   2  14      111.72      101.76     24.03 o
 -15   2  14      390.93      476.37     31.50 o
 -14   2  14     1137.79     1072.58     46.82 o
 -13   2  14      218.56      275.46     35.68 o
 -12   2  14      402.21      388.90     24.09 o
 -11   2  14      322.88      351.78     27.75 o
 -10   2  14       75.30       46.88     19.12 o
  -9   2  14      356.17      359.88     25.38 o
  -8   2  14     1318.19     1368.58     40.19 o
  -7   2  14      464.28      443.72     25.19 o
  -6   2  14       87.07       57.04     23.13 o
  -5   2  14      916.65      888.58     34.61 o
  -4   2  14      264.99      319.54     37.36 o
  -3   2  14       28.20       36.45     29.98 o
  -2   2  14       29.28       79.24     64.78 o
  -1   2  14        3.92        3.97     43.79 o
   0   2  14      296.07      253.43     48.66 o
   1   2  14       34.08       16.96     36.40 o
   2   2  14      171.16      292.22     72.43 o
   3   2  14       76.40       52.69     91.61 o
   4   2  14       41.97      -19.95    123.80 o
   5   2  14       49.96       84.60     48.79 o
 -17   3  14        0.22       -7.13     33.74 o
 -16   3  14       75.77       88.14     43.17 o
 -15   3  14        0.02       31.02     40.69 o
 -14   3  14       64.64      130.41     30.26 o
 -13   3  14        1.20       56.64     40.80 o
 -12   3  14       32.49       93.03     20.79 o
 -11   3  14        3.30      -17.69     14.62 o
 -10   3  14       63.52       44.21     22.09 o
  -9   3  14      626.47      551.08     30.69 o
  -8   3  14      750.72      784.11     37.97 o
  -7   3  14      461.08      416.13     37.22 o
  -6   3  14      534.19      590.82     43.99 o
  -5   3  14      243.20      226.85     26.15 o
  -4   3  14      606.96      643.38     36.66 o
  -3   3  14      318.06      310.68     38.26 o
  -2   3  14      372.46      457.83     40.06 o
  -1   3  14      614.47      574.50     62.32 o
   0   3  14      137.27      104.36     77.82 o
   1   3  14      309.27      333.52     53.85 o
   2   3  14      564.58      432.68     48.93 o
   3   3  14      187.29       85.84     51.55 o
   4   3  14      160.83      105.24     52.30 o
 -15   4  14      106.16      125.20     70.69 o
 -14   4  14       50.83       25.78     44.08 o
 -13   4  14       82.59      144.58     61.14 o
 -12   4  14       54.22       38.64     29.97 o
 -11   4  14       38.88       60.63     42.54 o
 -10   4  14      125.58       79.15     27.79 o
  -9   4  14      362.81      380.37     23.83 o
  -8   4  14      229.91      252.46     25.09 o
  -7   4  14      414.14      426.61     51.22 o
  -6   4  14       25.37       24.35     27.56 o
  -5   4  14       27.63        4.47     35.76 o
  -4   4  14      145.74      138.33     38.45 o
  -3   4  14      224.69      319.18    117.28 o
  -2   4  14      199.10      249.96     38.43 o
  -1   4  14       97.04      161.50     35.76 o
   0   4  14        7.49       78.11     40.78 o
   1   4  14       43.81      157.38     62.10 o
   2   4  14      327.50      436.05     80.54 o
 -13   5  14       33.41      213.66     72.86 o
 -12   5  14      160.35      119.24     47.81 o
 -11   5  14       35.73       30.88     38.87 o
 -10   5  14       37.72       63.63     66.44 o
  -9   5  14       34.93       70.15     33.27 o
  -8   5  14      183.44      303.65     37.10 o
  -7   5  14     1043.07     1163.26    108.82 o
  -6   5  14      864.34      786.82    187.80 o
  -5   5  14      702.98      724.29     94.99 o
  -4   5  14      151.17      104.43     47.07 o
  -3   5  14      161.84       78.12    144.21 o
  -2   5  14      273.54      389.86     50.10 o
  -1   5  14      657.61      636.53     98.47 o
 -18   1  15        5.68        5.96     41.74 o
 -17   1  15       29.53        4.36     44.11 o
 -16   1  15      210.77      234.31     48.36 o
 -15   1  15        2.01       -3.45     39.66 o
 -14   1  15      116.84      127.39     29.57 o
 -13   1  15      170.71      175.94     20.79 o
 -12   1  15      239.64      235.98     30.60 o
 -11   1  15      432.78      429.28     23.06 o
 -10   1  15     1452.37     1424.85     51.51 o
  -9   1  15     1011.69     1004.99     43.30 o
  -8   1  15     1612.45     1604.77     50.39 o
  -7   1  15     1278.77     1062.97     65.67 o
  -6   1  15      690.90      648.36     36.18 o
  -5   1  15      518.00      527.52     30.01 o
  -4   1  15      358.07      396.92     33.08 o
  -3   1  15      841.02      852.28     54.48 o
  -2   1  15     1475.89     1426.95    193.29 o
  -1   1  15      831.37      819.34     82.13 o
   0   1  15      185.02      171.94     90.74 o
   1   1  15      129.96       48.14     39.99 o
   2   1  15       73.63      190.96     49.88 o
   3   1  15        1.77      -45.01     91.81 o
   4   1  15      484.34      387.81     55.41 o
 -18   2  15      119.24      179.50     47.03 o
 -17   2  15      165.35      168.90     56.92 o
 -16   2  15      308.29      207.06    118.50 o
 -15   2  15        1.38      114.98     32.24 o
 -14   2  15       23.08      -20.16     30.20 o
 -13   2  15        3.07       23.68     19.57 o
 -12   2  15        1.22       14.68     19.20 o
 -11   2  15      225.98      261.15     24.56 o
 -10   2  15      254.78      289.38     20.27 o
  -9   2  15       10.44       10.47     17.23 o
  -8   2  15      186.74      221.74     30.70 o
  -7   2  15       84.99       59.72     20.04 o
  -6   2  15      183.96      237.20     22.04 o
  -5   2  15       72.06       54.67     28.71 o
  -4   2  15        1.20        0.78     32.03 o
  -3   2  15        2.07      -31.93     36.03 o
  -2   2  15       11.17      -20.23     63.03 o
  -1   2  15      302.27      306.45     47.79 o
   0   2  15      569.07      620.73     63.49 o
   1   2  15       74.30      -19.90     48.27 o
   2   2  15        2.81      -24.50     49.96 o
   3   2  15       31.80      -74.25     63.95 o
 -16   3  15        2.42       -2.47     39.31 o
 -15   3  15       98.18      141.94     38.24 o
 -14   3  15        1.47       43.29     42.53 o
 -13   3  15      311.04      386.33     86.91 o
 -12   3  15      269.25      329.72     31.20 o
 -11   3  15      454.25      343.86     24.91 o
 -10   3  15      338.33      405.14     25.66 o
  -9   3  15      124.49       45.35     30.36 o
  -8   3  15       10.06        1.62     23.47 o
  -7   3  15     1344.84     1284.46     44.16 o
  -6   3  15      248.55      309.17     51.15 o
  -5   3  15     1097.67     1122.63     48.84 o
  -4   3  15      252.72      318.56     34.40 o
  -3   3  15      181.43      265.24     45.08 o
  -2   3  15       12.64       57.61     67.60 o
  -1   3  15      131.74      186.56     77.15 o
   0   3  15      208.51      446.62    183.44 o
   1   3  15      399.85      407.51    142.75 o
   2   3  15       59.99        4.75     57.19 o
 -14   4  15       44.18       75.34     47.12 o
 -13   4  15      363.87      446.41     48.14 o
 -12   4  15       67.50       40.46     40.95 o
 -11   4  15        3.21      -90.05     60.14 o
 -10   4  15       10.64        4.34     51.44 o
  -9   4  15      169.87      232.89     44.44 o
  -8   4  15      165.10      171.10     34.79 o
  -7   4  15       14.25       69.85     52.38 o
  -6   4  15       62.72       34.47     35.07 o
  -5   4  15        0.31       -4.46     57.11 o
  -4   4  15      504.36      787.79     52.90 o
  -3   4  15       62.89      130.95     40.55 o
  -2   4  15        8.03       49.00     37.10 o
  -1   4  15      256.15      385.12     48.57 o
   0   4  15       38.65       66.93     56.37 o
 -11   5  15       16.23      -64.07     49.55 o
 -10   5  15        0.29        7.05     49.96 o
  -9   5  15        1.29      -68.04     62.40 o
  -8   5  15       50.41       90.70     63.49 o
  -7   5  15        5.39      -63.89     82.65 o
  -6   5  15       10.15      145.69     41.72 o
  -5   5  15       79.22       64.16    158.22 o
  -4   5  15        2.60       16.81     52.02 o
 -18   0  16       17.09       81.48     36.51 o
 -17   0  16      296.25      318.50    173.76 o
 -16   0  16        3.03       -0.10     36.51 o
 -15   0  16      315.62      319.92     42.26 o
 -14   0  16       17.45      -10.03     84.17 o
 -13   0  16       25.72       34.80     26.75 o
 -12   0  16       14.73      -36.53     24.35 o
 -11   0  16       16.95      -10.58     55.04 o
 -10   0  16       19.01       16.76     36.41 o
  -9   0  16       58.98      127.44     74.25 o
  -8   0  16       15.17      -14.76     24.75 o
  -7   0  16      147.55      119.20     30.49 o
  -6   0  16      984.33      894.30     65.70 o
  -5   0  16      550.14      550.35     41.81 o
  -4   0  16     1043.07      788.32    271.16 o
  -3   0  16       45.89       22.21     59.69 o
  -2   0  16      182.47      109.60    122.63 o
  -1   0  16      836.31      572.97    370.75 o
   0   0  16     1398.39     1792.75    124.15 o
   1   0  16      699.58      833.60    100.10 o
   2   0  16      563.58      708.82     95.35 o
 -17   1  16      137.90      207.16    120.11 o
 -16   1  16      150.02      275.24     59.26 o
 -15   1  16       70.32      -10.48     42.67 o
 -14   1  16       52.18       82.69     23.32 o
 -13   1  16       72.31       62.62     18.86 o
 -12   1  16       55.87       73.92     20.74 o
 -11   1  16       13.20      -12.40     16.95 o
 -10   1  16        5.32       36.63     23.75 o
  -9   1  16      130.56      138.25     22.35 o
  -8   1  16      132.15      121.51     22.79 o
  -7   1  16      188.63      182.97     25.95 o
  -6   1  16      256.98      208.29     38.51 o
  -5   1  16        0.60       17.05     23.93 o
  -4   1  16      313.61      295.28     38.07 o
  -3   1  16       21.59       66.62     64.32 o
  -2   1  16      141.99      164.20     32.56 o
  -1   1  16       47.47       57.82     73.31 o
   0   1  16      125.10      113.68     90.38 o
   1   1  16       24.85        3.64     47.26 o
   2   1  16      327.80      305.39     54.28 o
 -17   2  16      100.34      184.28     51.00 o
 -16   2  16        8.52       31.02    109.56 o
 -15   2  16        1.73       88.67     53.29 o
 -14   2  16      110.04       85.09     28.19 o
 -13   2  16       11.46       -2.53     30.75 o
 -12   2  16       20.18       31.87     29.92 o
 -11   2  16       34.85       31.56     18.40 o
 -10   2  16       31.05       36.72     26.96 o
  -9   2  16       55.18       96.68     27.51 o
  -8   2  16       12.65       88.38     33.09 o
  -7   2  16      269.50      291.19     44.11 o
  -6   2  16       33.67       13.70     27.54 o
  -5   2  16      669.68      644.38     68.25 o
  -4   2  16      266.80      209.62    109.82 o
  -3   2  16      296.98      500.69    188.81 o
  -2   2  16      544.25      518.09     86.57 o
  -1   2  16      320.91      389.24     60.78 o
   0   2  16       76.75      -75.95     72.49 o
   1   2  16      369.22      420.85     76.54 o
 -15   3  16       36.53      -55.37     46.85 o
 -14   3  16      249.43      281.01     74.60 o
 -13   3  16      506.23      536.30     54.41 o
 -12   3  16      250.03      286.56     35.58 o
 -11   3  16      469.75      439.35     43.60 o
 -10   3  16      201.43      258.55     32.29 o
  -9   3  16        8.09       20.54     27.76 o
  -8   3  16      819.33      813.39     77.79 o
  -7   3  16      240.77      239.02     68.48 o
  -6   3  16       11.80      -24.83     29.20 o
  -5   3  16      532.10      560.14     64.76 o
  -4   3  16      165.02      179.76     40.35 o
  -3   3  16       31.88       18.34     37.81 o
  -2   3  16      131.72      101.51     36.22 o
  -1   3  16      153.26      114.04     75.59 o
   0   3  16        6.78      -15.94     96.80 o
 -13   4  16       71.23       85.06     47.92 o
 -12   4  16      167.32      289.31    119.91 o
 -11   4  16        0.14      -74.27     50.62 o
 -10   4  16       17.63       80.18     63.48 o
  -9   4  16      131.98      189.19     48.56 o
  -8   4  16        0.54       40.17     41.03 o
  -7   4  16        0.37       23.67     36.66 o
  -6   4  16      148.02      225.11     51.74 o
  -5   4  16       21.39       39.80     35.86 o
  -4   4  16       73.76       98.59     59.12 o
  -3   4  16      261.25      197.89     42.33 o
  -2   4  16      242.63      199.66     42.80 o
 -16   1  17      175.73      263.79     71.67 o
 -15   1  17      153.53      220.83     55.45 o
 -14   1  17      471.31      418.92     66.69 o
 -13   1  17      593.53      609.73     32.58 o
 -12   1  17      524.02      558.49     48.31 o
 -11   1  17      176.02      203.22     31.49 o
 -10   1  17      301.38      356.20     25.01 o
  -9   1  17       12.74       47.43     28.62 o
  -8   1  17      105.67      185.01     27.37 o
  -7   1  17      413.54      373.71     34.25 o
  -6   1  17      363.22      341.26    103.77 o
  -5   1  17      129.84       42.33     28.64 o
  -4   1  17       62.26       61.80     33.31 o
  -3   1  17        0.31       49.53     48.02 o
  -2   1  17       22.61        9.71    105.54 o
  -1   1  17        0.41       -5.46     52.79 o
   0   1  17       12.16      158.40     59.70 o
 -16   2  17        4.95       23.71    117.42 o
 -15   2  17       28.38      112.33     99.61 o
 -14   2  17        0.12       30.77     43.94 o
 -13   2  17        2.12      122.03     33.50 o
 -12   2  17        3.80      -35.36     23.57 o
 -11   2  17      283.95      280.42     30.98 o
 -10   2  17      256.05      225.79     22.86 o
  -9   2  17       16.74       10.43     19.46 o
  -8   2  17       34.94       23.91     25.52 o
  -7   2  17      111.97      129.41     27.99 o
  -6   2  17      105.76       77.75     29.55 o
  -5   2  17      593.19      645.49     54.76 o
  -4   2  17      393.80      477.44     81.96 o
  -3   2  17       73.68      289.86    155.56 o
  -2   2  17        4.19        9.66     71.35 o
  -1   2  17       29.15      -60.52     82.01 o
 -14   3  17      142.66      198.20     53.05 o
 -13   3  17        4.06       24.11     88.87 o
 -12   3  17      138.05      198.61     49.18 o
 -11   3  17      223.16      197.50     51.72 o
 -10   3  17      232.39      291.59     46.88 o
  -9   3  17      185.43      155.14     78.72 o
  -8   3  17      170.80      176.52     48.87 o
  -7   3  17       63.91      -23.66     44.63 o
  -6   3  17        2.27      -46.56     48.63 o
  -5   3  17       26.27       62.92     79.04 o
  -4   3  17       47.76       85.66     41.26 o
  -3   3  17       49.05       52.84     50.07 o
  -2   3  17       20.52       60.39     83.76 o
 -10   4  17      103.98      249.75     91.07 o
  -9   4  17      206.01      304.79     43.72 o
  -8   4  17      366.69      247.03     54.81 o
  -7   4  17      221.43      195.06     37.30 o
  -6   4  17      216.79      225.57     83.78 o
 -15   0  18      167.23      220.56     97.39 o
 -14   0  18       18.99      -93.31     70.86 o
 -13   0  18       19.10      -32.21     31.01 o
 -12   0  18      334.64      362.30     58.11 o
 -11   0  18      298.25      335.53     58.51 o
 -10   0  18     1117.25      949.17    118.85 o
  -9   0  18      632.03      646.30    160.13 o
  -8   0  18      487.69      500.07    266.77 o
  -7   0  18       98.97      144.40     80.58 o
  -6   0  18      221.23      270.54     71.18 o
  -5   0  18     1535.57     1237.66    492.20 o
  -4   0  18      615.45      676.42     82.67 o
  -3   0  18      347.74      762.08    101.54 o
  -2   0  18      151.51       39.13     77.68 o
 -15   1  18        5.03      -28.16     42.46 o
 -14   1  18        0.38      -19.62     65.13 o
 -13   1  18       29.64       77.10     49.05 o
 -12   1  18       33.66       81.31     26.16 o
 -11   1  18      100.77       17.60     44.96 o
 -10   1  18        3.63      -35.27     23.51 o
  -9   1  18      130.56      184.74     31.47 o
  -8   1  18      128.11      151.96     66.42 o
  -7   1  18       49.00       20.89     53.18 o
  -6   1  18       37.45       53.95     28.16 o
  -5   1  18        3.32       41.46     44.81 o
  -4   1  18       19.50       -4.93     78.85 o
  -3   1  18       52.66       53.50    135.96 o
  -2   1  18      182.35      396.40     77.77 o
 -14   2  18       16.08        2.08     56.89 o
 -13   2  18      173.06      144.15     62.78 o
 -12   2  18      159.12      169.22     71.03 o
 -11   2  18       75.53      -44.39     34.17 o
 -10   2  18      378.59      408.16     35.98 o
  -9   2  18      490.06      555.81     91.28 o
  -8   2  18      146.83      214.46     49.85 o
  -7   2  18      522.56      621.63    106.13 o
  -6   2  18      248.06      360.33     34.75 o
  -5   2  18      255.42      393.23     48.05 o
  -4   2  18      196.54      294.03     46.97 o
 -11   3  18       36.69       40.20     68.44 o
 -10   3  18        0.63      -37.06     32.17 o
  -9   3  18       14.52      106.20     34.47 o
  -8   3  18       14.25      -26.09     32.52 o
  -7   3  18        1.21       18.27     49.26 o
  -6   3  18       41.69       21.95     67.29 o
 -12   1  19        8.62       81.94     43.64 o
 -11   1  19       85.34      135.98     36.66 o
 -10   1  19        0.67      -14.45     31.92 o
  -9   1  19       86.75       46.52     36.82 o
  -8   1  19      115.99      146.19     73.53 o
  -7   1  19      293.22      223.25    154.45 o
  -6   1  19       54.57        1.70     62.71 o
 
